# Supplementary material for: Large-scale cross-ancestry genome-wide meta-analysis of serum urate
Source: Nat Commun. 2024 Apr 24;15:3441. doi: 10.1038/s41467-024-47805-4 (PMC11043400; doi:10.1038/s41467-024-47805-4)
Supplement: Supplementary file 4 — Supplementary Data 1-28 [file 41467_2024_47805_MOESM4_ESM.xlsx]

## Sheet: TOC
Supplementary Data
Supplementary Data 1. Information on cohorts used in meta-analysis
Supplementary Data 2. Lead loci of cross-ancestry meta-analysis
Supplementary Data 3. Lead loci of European ancestry meta-analysis
Supplementary Data 4. Lead loci of East Asian ancestry meta-analysis
Supplementary Data 5. Genetic correlation between European and East Asian ancestry
Supplementary Data 6. Set-specific lead loci by ancestry
Supplementary Data 7. Genetic heritability of European and East Asian ancestry
Supplementary Data 8. Significant results of tissue enrichment analysis (FDR < 0.05)
Supplementary Data 9. Significant results of gene-set enrichment analysis (FDR < 0.25)
Supplementary Data 10. Colocalized results in the cross-ancestry meta-analysis (PP.H4 > 0.8)
Supplementary Data 11. Colocalized results in the European meta-analysis (PP.H4 > 0.8)
Supplementary Data 12. Colocalized results in the East Asian meta-analysis (PP.H4 > 0.8)
Supplementary Data 13. Significant results of the transcriptome-wide association study in the cross-ancestry meta-analysis (Bonferroni correction)
Supplementary Data 14. Significant results of the transcriptome-wide association study in the European ancestry meta-analysis (Bonferroni correction)
Supplementary Data 15. Significant results of the transcriptome-wide association study in the East Asian ancestry meta-analysis (Bonferroni correction)
Supplementary Data 16. Significant results of the PRS phenome-wide association study using cross-ancestry PRS in the European population (Bonferroni correction)
Supplementary Data 17. Significant results of the PRS phenome-wide association study using European ancestry PRS in the European population (Bonferroni correction)
Supplementary Data 18. Significant results of the PRS phenome-wide association study using cross-ancestry PRS and European ancestry PRS in the Korean population (Bonferroni correction)
Supplementary Data 19. Baseline characteristics of the study population compared by SU cross-ancestry PRS group
Supplementary Data 20. Baseline characteristics of the study population compared by SU European ancestry PRS group
Supplementary Data 21. Hazard ratios and 95% confidence intervals of gout, heart failure, and essential hypertension by cross-ancestry PRS and European ancestry PRS without ULT
Supplementary Data 22. Disease prevalence by PRS ancestry in the Korean population for gout and hypertension
Supplementary Data 23. Odds ratios according to PRS by ancestry in the Korean population for gout and hypertension
Supplementary Data 24. ROC curves by PRS ancestry in the Korean population for gout and hypertension
Supplementary Data 25. Two-Sample Mendelian randomization analysis results between SU and gout, heart failure, and essential hypertension
Supplementary Data 26. MR association between SU-related gene expression and SU
Supplementary Data 27. MR association between SU-related gene expression and gout, heart failure, and essential hypertension
Supplementary Data 28. MR mediation results on gout, heart failure, and essential hypertension via SU

## Sheet: ST1
Supplementary Data 1. Information on cohorts used in meta-analysis
Study	Ancestry	Sub ancestry	Sub N	Total N	Male (%)	Age (year)	SU level (mg/dl)	IQ*	Variants	MAF**	Tools
CKDgen	Cross-ancestry	European East-Asian African-Americans South-Asian Hispanics	288,649 125,725 33,671 9,037 608	457690	50.8	53.56 (12.1)	5.4 (1.5)	0.6	8249613	0.0001	Meta-analysis (EPACTS, SNPTEST, RegScan, RVTESTS, PLINK 1.90, ProbABEL, GWAF, GEMMA, mach2qtl, R)
	European	-	-	288649	49.5	53.42 (12.3)	5.3 (1.5)	0.6	8217338	0.0001	-
UKBB	European	-	-	388724	45.9	56.90 (8.0)	5.20 (1.35)	0.4	9526689	0.005	Bolt-LMM
	Non-European (UKBB Data-Field 21000 based)	Asian or Asian British Black or Black British Chinese Mixed Other ethnic group White	8913 7156 1421 2715 4103 47862	72170	44.7	54.54 (8.3)	5.19 (1.36)	0.4	4727232	0.005	Bolt-LMM
BBJ	East Asian	-	-	109029	53.8	62.9 (13.0)	5.32 (1.45)	0.7	5961600	0.0001	MACH2QTL
KoGES (KBA)	East Asian (Discovery)	-	-	110739	35.2	54.32 (8.28)	4.71 (1.28)	0.8	7955000	0.005	EPACTS
	East Asian (Replication)	-	-	22607	35.2	52.94 (8.39)	4.70 (1.28)	0.8	8131441	0.01	EPACTS
* IQ = imputation quality
** MAF = minor allele frequency

## Sheet: ST2
Supplementary Data 2. Lead loci of cross-ancestry meta-analysis
SNP	Chromosome	Position	Effect allele	Reference allele	Effect	Standard Error	P-value*	Region	Associated Gene	Exonic variant function
rs1891905	1	1100217	T	C	0.0227	0.0036	4.219e-10	intergenic	LINC01342;MIR200B
rs263530	1	2166410	T	C	-0.0172	0.0025	1.121e-11	intronic	SKI
rs6664388	1	15908242	T	C	-0.0251	0.0024	3.806e-25	intronic	AGMAT
rs1497406	1	16505320	A	G	-0.0137	0.0024	1.566e-08	intergenic	EPHA2;ARHGEF19
rs2992756	1	18807339	T	C	0.0132	0.0023	1.148e-08	upstream	KLHDC7A
rs113565903	1	26512556	T	C	0.0491	0.008	1.015e-09	intronic	CNKSR1
rs79598313	1	27284913	T	C	0.1034	0.0086	2.288e-33	intronic	KDF1
rs850763	1	48708228	T	G	-0.0226	0.0034	3.607e-11	exonic	SLC5A9	stopgain
rs11205746	1	51093690	A	G	0.0217	0.0025	1.067e-17	intronic	FAF1
rs797897	1	54208205	A	G	-0.0247	0.0042	3.596e-09	intergenic	GLIS1;NDC1
rs469772	1	91530305	T	C	-0.0168	0.0028	1.051e-09	intergenic	ZNF644;HFM1
rs11164916	1	93853015	C	G	0.0213	0.0023	3.28e-20	intergenic	DR1;FNBP1L
rs566403480	1	119132250	T	G	0.2121	0.0329	1.188e-10	intergenic	SPAG17;TBX15
rs141990161	1	119943525	T	C	0.108	0.0145	1.096e-13	intergenic	HAO2;HSD3B2
rs587601104	1	120813294	T	C	0.2622	0.0227	6.825e-31	intergenic	NOTCH2;FAM72B
rs10910845	1	145723120	A	C	0.0587	0.0025	8.55e-119	intronic	NBPF10;NBPF19;NBPF20
rs112750824	1	146549146	A	G	-0.143	0.026	3.762e-08	intronic	NBPF19
rs115353386	1	147817111	A	G	0.125	0.0177	1.796e-12	intronic	NBPF19
rs111609078	1	150626440	T	C	0.0199	0.0022	1.651e-19	intronic	GOLPH3L
rs760077	1	155178782	A	T	0.0517	0.0024	5.12e-101	exonic	MTX1	synonymous SNV
rs10047112	1	156045662	A	G	0.019	0.0025	6.353e-14	UTR3	MEX3A
rs1011848	1	162570375	A	G	-0.0154	0.0026	5.673e-09	downstream	UAP1
rs1289000	1	163638604	A	G	-0.0218	0.0024	2.317e-19	intergenic	LOC100422212;PBX1
rs2493121	1	179272116	A	T	0.0145	0.0026	4.12e-08	intronic	SOAT1
rs4129858	1	183004334	A	G	-0.0131	0.0022	2.728e-09	intronic	LAMC1
rs12566975	1	185091351	T	C	-0.0133	0.0023	8.9e-09	intronic	TRMT1L
rs12720491	1	186808626	A	G	-0.0466	0.0073	1.448e-10	intronic	PLA2G4A
rs2808500	1	200330479	A	G	0.0133	0.0023	8.9e-09	ncRNA_intronic	LINC00862
rs28447128	1	205044842	T	C	-0.0184	0.0025	3.765e-13	UTR3	CNTN2
rs2788146	1	212070975	T	C	-0.0512	0.0068	6.477e-14	intergenic	LPGAT1-AS1;INTS7
rs526936	1	234852204	A	G	-0.0146	0.0023	2.745e-10	intergenic	LOC101927787;LINC01132
rs6746275	2	635857	A	C	0.0247	0.0031	1.151e-15	intergenic	LOC105373352;TMEM18
rs10177191	2	9246721	T	C	-0.0186	0.0024	1.636e-14	intergenic	MBOAT2;ASAP2
rs6432055	2	10195067	T	C	-0.0149	0.0022	1.339e-11	downstream	KLF11
rs56019566	2	15788692	T	C	-0.0212	0.0024	2.143e-18	intergenic	DDX1;LINC01804
rs13417750	2	18681365	A	G	0.0227	0.0028	1.661e-16	intergenic	KCNS3;RDH14
rs72804857	2	27161476	C	G	0.0214	0.0032	2.082e-11	intronic	DPYSL5
rs1260326	2	27730940	T	C	0.0661	0.0023	1.21e-179	exonic	GCKR	synonymous SNV
rs62140396	2	28246841	A	G	0.0394	0.0043	4.609e-20	intronic	BABAM2
rs139993640	2	31843427	T	C	0.0456	0.0083	3.382e-08	intergenic	SRD5A2;LINC01946
rs143158059	2	32662647	T	C	-0.0743	0.0129	8.119e-09	intronic	BIRC6
rs2287084	2	36606102	T	G	0.0151	0.0026	1.112e-08	intronic	CRIM1
rs6741951	2	58959112	A	G	0.0174	0.0025	6.467e-12	ncRNA_intronic	LINC01122
rs3765154	2	60783572	T	C	-0.0146	0.0025	8.233e-09	intergenic	BCL11A;PAPOLG
rs3087777	2	61454059	A	T	0.0164	0.0023	1.333e-12	intronic	USP34
rs12987661	2	69813458	T	C	0.042	0.0036	6.889e-31	intronic	AAK1
rs11681642	2	71163086	T	C	0.0187	0.0023	6.205e-16	exonic	ATP6V1B1	synonymous SNV
rs6708784	2	111927379	A	G	0.0155	0.0023	2.061e-11	intergenic	BCL2L11;MIR4435-2HG
rs6736334	2	113971599	A	G	0.0225	0.0028	3.041e-16	intergenic	PSD4;PAX8
rs17050272	2	121306440	A	G	0.0271	0.0023	1.042e-31	intergenic	LINC01101;GLI2
rs2252862	2	122004596	C	G	0.019	0.0024	4.451e-15	intronic	TFCP2L1
rs6708702	2	137074132	A	G	0.015	0.0025	3.19e-09	intergenic	CXCR4;THSD7B
rs187839668	2	145656032	A	G	-0.0356	0.0054	4.205e-11	ncRNA_intronic	TEX41
rs2307394	2	148716428	T	C	-0.0194	0.0023	4.95e-17	exonic	ORC4	synonymous SNV
rs113704612	2	158294018	T	G	-0.0586	0.0083	1.301e-12	intronic	CYTIP
rs7585857	2	159958426	A	C	-0.0128	0.0023	3.125e-08	intronic	TANC1
rs4597468	2	161200265	T	C	-0.0155	0.0025	9.422e-10	intronic	RBMS1
rs7558987	2	163126791	T	C	-0.037	0.0056	4.482e-11	intronic	IFIH1
rs1128249	2	165528624	T	G	-0.0174	0.0025	6.467e-12	intronic	COBLL1
rs2075252	2	170010985	T	C	0.0355	0.0025	1.275e-44	exonic	LRP2	synonymous SNV
rs187355703	2	176993583	C	G	-0.0879	0.0084	8.515e-26	upstream	HOXD8
rs1594617	2	183028456	A	C	-0.0179	0.0022	4.426e-16	intronic	PDE1A
rs13003810	2	203092429	A	G	0.0297	0.0036	3.041e-16	intronic	SUMO1
rs1047891	2	211540507	A	C	-0.0305	0.0024	2.467e-36	exonic	CPS1	nonsynonymous SNV
rs12471583	2	212244718	T	C	-0.0134	0.0024	3.196e-08	UTR3	ERBB4
rs1949651	2	213117629	T	C	0.0198	0.0024	3.041e-16	intronic	ERBB4
rs16856934	2	217963677	A	G	0.0226	0.0036	5.029e-10	intergenic	LINC01921;DIRC3-AS1
rs2972156	2	227117778	C	G	-0.0172	0.0029	1.895e-09	intergenic	LOC646736;MIR5702
rs12623489	2	240222564	A	T	-0.0195	0.0034	1.12e-08	intronic	HDAC4
rs6437249	2	242175331	T	C	0.0199	0.0028	4.923e-13	intronic	HDLBP
rs13083375	3	12365308	T	G	-0.0231	0.0039	2.065e-09	intronic	PPARG
rs112893811	3	15882558	A	C	-0.016	0.0026	1.421e-09	intronic	ANKRD28
rs6783264	3	16911706	T	G	0.0148	0.0025	5.14e-09	intergenic	DAZL;PLCL2
rs1500004	3	46150937	A	G	0.0269	0.0048	2.841e-08	intergenic	XCR1;CCR1
rs7636423	3	47309134	C	G	-0.0148	0.0022	1.83e-11	intronic	KIF9
rs62263577	3	47884003	A	T	0.036	0.0054	2.545e-11	intronic	DHX30
rs75815271	3	48405661	T	C	-0.0352	0.0051	3.707e-12	intergenic	SPINK8;FBXW12
rs62262463	3	48961019	A	G	-0.0411	0.0047	4.011e-18	intronic	ARIH2
rs113115750	3	49470063	T	C	0.0423	0.0052	3.041e-16	intergenic	NICN1;DAG1
rs62263580	3	50087725	A	G	0.0431	0.0047	8.968e-20	intronic	RBM6
rs62257806	3	50934349	T	G	0.0419	0.0056	8.68e-14	intronic	DOCK3
rs62257543	3	51463134	A	G	0.0366	0.0051	5.038e-13	intronic	DCAF1
rs11921171	3	51963904	T	C	-0.036	0.0058	6.946e-10	intergenic	IQCF1;RRP9
rs6772177	3	52497778	T	C	0.0353	0.0032	2.14e-28	intronic	NISCH
rs11709427	3	53068042	T	C	0.044	0.0022	9.039e-89	intronic	SFMBT1
rs13096863	3	64651920	A	G	-0.0147	0.0025	6.51e-09	intronic	ADAMTS9
rs7039	3	69154343	C	G	-0.0174	0.0023	5.347e-14	UTR3	ARL6IP5
rs13100870	3	88099788	A	C	-0.0196	0.0034	9.429e-09	intergenic	HTR1F;CGGBP1
rs9870245	3	121645438	A	G	0.0195	0.0023	3.424e-17	intronic	SLC15A2
rs9859616	3	125149488	A	G	-0.018	0.0029	3.259e-10	intergenic	ZNF148;SNX4
rs11718633	3	126012421	T	C	-0.0279	0.0032	2.431e-18	intergenic	ALDH1L1-AS2;KLF15
rs80120242	3	132235344	A	T	-0.0507	0.0059	1.531e-17	intronic	DNAJC13
rs6440057	3	141728308	T	C	0.0248	0.0024	1.378e-24	intronic	TFDP2
rs937498	3	142786571	A	T	-0.0184	0.0023	1.784e-15	intergenic	U2SURP;CHST2
rs9843304	3	149211387	T	C	0.0158	0.0023	8.411e-12	intronic	TM4SF4
rs73158491	3	153764112	T	C	0.0268	0.0041	4.812e-11	ncRNA_intronic	ARHGEF26-AS1
rs62294340	3	169155476	A	G	-0.0222	0.0023	8.111e-22	intronic	MECOM
rs66683764	3	170720960	A	G	-0.028	0.0043	7.09e-11	intronic	SLC2A2
rs9880232	3	185360578	A	C	-0.0168	0.0028	1.051e-09	downstream	IGF2BP2
rs7642977	3	193810750	T	C	0.0155	0.0025	9.422e-10	intergenic	LINC02028;HES1
rs34221697	3	195635432	A	G	0.0463	0.0078	3.201e-09	ncRNA_exonic	TNK2-AS1
rs4647939	4	1019312	A	G	0.015	0.0023	8.845e-11	UTR3	FGFRL1
rs4505901	4	8977617	A	G	-0.1969	0.0207	1.916e-21	intergenic	HMX1;FAM90A26
rs13124421	4	9494339	A	C	-0.2048	0.0119	1.955e-66	intergenic	DEFB131A;MIR548I2
rs3733588	4	9997303	A	G	0.3098	0.0024	8.51e-3553	intronic	SLC2A9
rs2868941	4	10509699	T	C	-0.0797	0.0024	2.75e-237	intronic	CLNK
rs75351311	4	11081218	C	G	-0.0421	0.0052	4.186e-16	intergenic	CLNK;MIR572
rs358228	4	22823580	T	C	0.0157	0.0028	1.184e-08	intergenic	GBA3;PPARGC1A
rs11940694	4	39414993	A	G	-0.0146	0.0023	2.745e-10	intronic	KLB
rs11736427	4	48039902	A	T	-0.0137	0.0023	3.153e-09	UTR3	NIPAL1
rs6817175	4	79540981	C	G	0.0148	0.0022	1.83e-11	intergenic	ANXA3;LINC01094
rs10857147	4	81181072	A	T	0.0223	0.0025	1.328e-18	intergenic	PRDM8;FGF5
rs114146907	4	87245707	A	G	0.0649	0.0101	1.503e-10	intronic	MAPK10
rs570078066	4	87796415	A	T	0.0998	0.0134	1.107e-13	downstream	C4orf36
rs116183010	4	88468158	A	G	0.0776	0.0085	5.671e-20	intergenic	SPARCL1;DSPP
rs2231142	4	89052323	T	G	0.2097	0.0032	1.10e-938	exonic	ABCG2	nonsynonymous SNV
rs35232147	4	89916224	T	C	0.017	0.0022	1.184e-14	intronic	FAM13A
rs10856953	4	101130150	C	G	-0.015	0.0022	9.777e-12	ncRNA_intronic	LOC101929353
rs13107325	4	103188709	T	C	-0.0327	0.0053	6.19e-10	exonic	SLC39A8	nonsynonymous SNV
rs12643257	4	106076749	A	G	-0.0153	0.0023	3.711e-11	intronic	TET2
rs13111610	4	128068689	A	G	0.0128	0.0022	6.211e-09	intergenic	MIR2054;INTU
rs11943957	4	144065330	A	G	0.0228	0.0024	4.969e-21	intergenic	INPP4B;LOC105377623
rs12510175	4	146831323	C	G	0.0165	0.0024	9.777e-12	intronic	ZNF827
rs464499	5	34660677	A	G	-0.0235	0.0024	3.053e-22	intronic	RAI14
rs255749	5	53318596	A	G	0.0199	0.0025	3.969e-15	intronic	ARL15
rs40270	5	55804552	A	C	-0.0205	0.0028	9.67e-14	intergenic	LINC01948;C5orf67
rs10038770	5	67696278	T	C	-0.0155	0.0024	1.584e-10	intergenic	PIK3R1;LINC02198
rs62371692	5	68627209	A	T	0.0139	0.0023	1.857e-09	intronic	CCDC125
rs17632159	5	72431482	C	G	-0.0428	0.0024	7.929e-70	ncRNA_intronic	LOC105379030
rs58729412	5	90169070	T	C	0.0157	0.0025	5.724e-10	intronic	ADGRV1
rs32108	5	131040552	T	C	0.0165	0.0023	9.747e-13	intronic	FNIP1
rs113823725	5	131563501	C	G	-0.0172	0.0028	4.189e-10	UTR5	P4HA2
rs55696724	5	173274250	T	C	0.0202	0.003	1.099e-11	intergenic	LINC01485;CPEB4
rs66532964	5	175793171	A	G	-0.0183	0.0032	1.007e-08	intronic	ARL10
rs28362590	5	176731452	T	G	0.0213	0.0025	4.151e-17	intronic	PRELID1
rs115986297	6	2050791	A	G	0.0203	0.0022	3.088e-20	intronic	GMDS
rs1564636	6	2560278	C	G	0.0132	0.0023	1.148e-08	intergenic	GMDS-DT;LINC01600
rs13208234	6	7119134	A	G	-0.0509	0.0028	2.667e-76	intronic	RREB1
rs539664	6	10523375	A	T	0.0268	0.0046	6.885e-09	intronic	GCNT2
rs77006546	6	25219582	T	C	-0.058	0.0055	6.124e-26	intergenic	CMAHP;LOC101928663
rs1165199	6	25809087	T	C	0.0907	0.0024	1.14e-306	intronic	SLC17A1
rs35162296	6	26318262	T	C	0.0624	0.0045	1.963e-43	intergenic	HIST1H4H;BTN3A2
rs35741362	6	27007687	T	C	-0.0485	0.0036	1.278e-40	intergenic	LINC00240;HIST1H2BJ
rs34064842	6	27688625	T	G	0.0525	0.0044	9.645e-33	intergenic	LINC01012;LOC100131289
rs13205211	6	28203056	T	G	-0.0508	0.0044	9.188e-31	intergenic	ZSCAN9;ZKSCAN4
rs3131101	6	28885863	A	G	-0.0487	0.0044	2.085e-28	intronic	TRIM27
rs2206853	6	29437033	T	C	0.0439	0.0043	1.606e-24	intergenic	OR2H1;MAS1L
rs3132685	6	29945949	A	G	0.0361	0.0043	4.296e-17	ncRNA_intronic	HCG9
rs1264377	6	30764907	A	G	0.0304	0.0033	3.555e-20	intergenic	HCG20;LINC00243
rs9266061	6	31319288	A	G	0.0223	0.0025	1.328e-18	intergenic	LINC02571;HLA-B
rs622076	6	31826705	A	G	0.0234	0.0032	2.365e-13	UTR3	NEU1
rs9275563	6	32677912	T	C	-0.0171	0.0023	1.431e-13	intergenic	HLA-DQB1;HLA-DQA2
rs62398607	6	39145523	T	C	0.0204	0.0028	1.272e-13	intergenic	SAYSD1;KCNK5
rs742493	6	40998167	T	C	0.0268	0.0037	8.251e-13	exonic	UNC5CL	synonymous SNV
rs60879448	6	42741427	A	G	0.0167	0.0029	5.479e-09	intronic	BICRAL
rs56401710	6	43269180	A	C	-0.0338	0.0025	1.298e-40	intronic	SLC22A7
rs10223666	6	43805502	C	G	0.0449	0.0025	2.685e-70	intergenic	VEGFA;LINC02537
rs9395816	6	52637594	A	G	-0.0154	0.0026	5.673e-09	intergenic	GSTA2;GSTA1
rs72912510	6	90118764	A	G	0.0183	0.0032	1.007e-08	intronic	RRAGD
rs7766720	6	107172979	T	C	-0.0251	0.0037	2.043e-11	ncRNA_intronic	LINC02532
rs354532	6	111548813	T	C	0.0127	0.0023	3.996e-08	UTR3	SLC16A10
rs9488822	6	116312893	A	T	0.0145	0.0025	1.04e-08	intronic	FRK
rs10782230	6	126228512	A	G	0.0202	0.0022	4.71e-20	intronic	NCOA7
rs9321307	6	131994475	A	C	0.0173	0.0031	2.024e-08	intronic	ENPP3
rs12702509	7	1281064	A	G	0.0399	0.0026	1.748e-51	intergenic	UNCX;MICALL2
rs62450856	7	4681721	A	G	-0.021	0.0033	2.074e-10	intergenic	SDK1;FOXK1
rs2158063	7	24777871	A	G	0.0153	0.0025	1.542e-09	intronic	GSDME
rs17152552	7	25791067	T	C	-0.0154	0.0025	1.206e-09	ncRNA_intronic	LOC646588
rs1420112	7	29605481	T	C	0.0242	0.0039	3.431e-10	intronic	PRR15
rs12669187	7	30915478	A	G	0.0285	0.0047	1.767e-09	ncRNA_intronic	INMT-MINDY4
rs700750	7	46753491	A	C	0.0173	0.0024	9.338e-13	intergenic	LOC730338;TNS3
rs56200772	7	50743947	C	G	0.0275	0.0042	5.004e-11	intronic	GRB10
rs17145750	7	73026378	T	C	-0.0524	0.0031	9.42e-65	intronic	MLXIPL
rs6944634	7	75061769	C	G	-0.0181	0.0033	4.3e-08	intronic	POM121C
rs62478236	7	98030377	A	G	0.0173	0.0024	9.338e-13	UTR5	BAIAP2L1
rs28566086	7	99025490	C	G	-0.0254	0.0041	4.574e-10	intronic	ATP5MF-PTCD1;PTCD1
rs56240036	7	101231082	T	C	-0.0175	0.0026	3.578e-11	intergenic	LINC01007;MYL10
rs62483634	7	106878516	A	G	-0.0178	0.0025	2.112e-12	intronic	COG5
rs4731549	7	128741913	T	C	-0.0166	0.0024	7.332e-12	intergenic	TPI1P2;LOC407835
rs125124	7	130584684	C	G	0.0127	0.0023	3.996e-08	ncRNA_intronic	LINC-PINT
rs148190310	7	148564138	A	G	0.0533	0.0088	1.454e-09	intronic	EZH2
rs10265221	7	151414329	T	C	-0.0354	0.003	1.122e-32	intronic	PRKAG2
rs288762	7	155633556	T	C	-0.0152	0.0024	3.536e-10	intergenic	SHH;LOC389602
rs117728856	7	156257562	T	C	-0.0358	0.0059	1.75e-09	intergenic	LOC285889;LINC01006
rs11781985	8	8589783	T	C	-0.017	0.0029	2.908e-09	intergenic	CLDN23;MFHAS1
rs34861762	8	23748420	T	C	0.034	0.0024	9.901e-45	intergenic	STC1;ADAM28
rs2466077	8	32432753	T	G	-0.0218	0.0023	4.278e-21	intronic	NRG1
rs12386951	8	38152592	C	G	0.0178	0.0025	2.112e-12	intronic	NSD3
rs12543287	8	42334511	C	G	-0.0193	0.0025	2.556e-14	intronic	SLC20A2
rs2941484	8	76478768	T	C	0.044	0.0023	1.078e-80	UTR3	HNF4G
rs62517932	8	77031593	A	G	0.0328	0.0046	1.333e-12	intergenic	HNF4G;LINC01111
rs11777810	8	87402480	T	C	-0.0149	0.0026	1.731e-08	intronic	WWP1
rs4735337	8	95973465	T	C	-0.0237	0.0022	5.351e-27	intronic	NDUFAF6
rs2436962	8	103645813	A	G	0.0279	0.003	6.453e-21	intergenic	ODF1;KLF10
rs806057	9	4114585	A	G	0.0164	0.0026	5.489e-10	intronic	GLIS3
rs10733313	9	16694774	A	G	0.0151	0.0028	4.155e-08	intronic	BNC2
rs10813954	9	33137596	A	C	0.0285	0.0023	6.861e-35	intronic	B4GALT1
rs4744712	9	71434707	A	C	-0.0122	0.0022	3.049e-08	intronic	PIP5K1B
rs11142263	9	90973036	T	C	0.0206	0.0034	1.604e-09	intergenic	SPATA31C2;SPIN1
rs10992374	9	95336327	A	C	0.017	0.0024	2.281e-12	intronic	CENPP
rs1800977	9	107690450	A	G	-0.0182	0.0025	6.731e-13	upstream	ABCA1
rs10987826	9	130768504	C	G	-0.0318	0.004	1.054e-15	intergenic	FAM102A;NAIF1
rs7864436	9	134242784	T	C	0.0294	0.0035	7.308e-17	intergenic	PLPP7;PRRC2B
rs12380852	9	139118673	T	C	-0.0181	0.0032	1.453e-08	exonic	QSOX2	synonymous SNV
rs45551835	10	16932384	A	G	0.0849	0.0109	6.889e-15	exonic	CUBN	nonsynonymous SNV
rs10994856	10	52645248	A	G	0.0608	0.0033	1.279e-75	intronic	A1CF
rs7897298	10	60274606	T	C	0.034	0.0022	9.456e-54	intronic	BICC1
rs1171617	10	61467182	T	G	0.0777	0.003	1.7e-150	intronic	SLC16A9
rs10821944	10	63785089	T	G	-0.0143	0.0025	1.65e-08	intronic	ARID5B
rs6479909	10	65333946	T	C	0.019	0.0028	5.18e-12	intronic	REEP3
rs697238	10	80947668	T	G	-0.0138	0.0022	3.729e-10	intronic	ZMIZ1
rs17616958	10	82137461	A	G	-0.0234	0.004	3.596e-09	intergenic	DYDC2;PRXL2A
rs9420446	10	88880689	T	C	-0.0397	0.003	1.177e-40	intronic	SHLD2
rs7093087	10	104700444	A	G	0.0221	0.0029	1.184e-14	intronic	CNNM2
rs10886117	10	119480578	A	G	0.0299	0.0029	1.601e-25	intergenic	EMX2;RAB11FIP2
rs10901812	10	126419384	A	G	0.0212	0.0026	1.054e-15	intronic	FAM53B
rs1133400	10	134459388	A	G	-0.0167	0.0026	2.651e-10	exonic	INPP5A	synonymous SNV
rs3842763	11	2179204	T	G	-0.024	0.0026	1.089e-19	intronic	INS-IGF2
rs11822294	11	2924937	T	C	0.0185	0.0033	2.154e-08	intronic	SLC22A18
rs716804	11	10247295	T	C	0.0165	0.0025	7.333e-11	intronic	SBF2
rs34869311	11	15769438	A	C	0.015	0.0025	3.19e-09	intergenic	LOC102724957;SOX6
rs11030107	11	27694835	A	G	-0.0173	0.0031	2.024e-08	ncRNA_intronic	BDNF-AS
rs34234618	11	30241701	T	C	0.0187	0.0028	1.109e-11	intergenic	KCNA4;FSHB
rs963837	11	30749090	T	C	0.0354	0.0023	7.001e-53	intergenic	MPPED2;DCDC1
rs102275	11	61557803	T	C	-0.0151	0.0024	4.606e-10	intronic	TMEM258
rs12808302	11	62552907	A	G	-0.0186	0.0026	1.968e-12	intronic	TAF6L
rs117563546	11	63225574	T	C	-0.1705	0.0082	3.52e-97	intergenic	SLC22A9;PLAAT5
rs72918432	11	63853645	T	C	-0.046	0.0028	1.174e-62	intronic	MACROD1
rs505802	11	64357072	T	C	-0.1028	0.0025	4.69e-360	intergenic	SLC22A11;SLC22A12
rs7108130	11	64930713	A	G	-0.0282	0.0026	1.427e-26	intergenic	SYVN1;SPDYC
rs11537193	11	65500003	A	C	-0.0546	0.0025	4.82e-103	intergenic	RNASEH2C;AP5B1
rs2292123	11	66135898	T	C	-0.4279	0.018	1.43e-125	intronic	SLC29A2
rs7110302	11	66690454	T	C	-0.0143	0.0024	3.596e-09	intronic	PC
rs11227805	11	67246757	T	C	-0.0219	0.0032	7.046e-12	intergenic	TMEM134;AIP
rs12364994	11	67991077	A	G	-0.0251	0.0033	3.039e-14	intergenic	KMT5B;C11orf24
rs3018691	11	68884543	T	C	-0.0147	0.0024	1.304e-09	intergenic	TPCN2;LOC338694
rs1789166	11	69482091	A	C	0.0197	0.0026	9.131e-14	UTR3	LTO1
rs529343	11	77843719	A	T	0.0159	0.0029	2.815e-08	intronic	ALG8
rs17474401	11	111561096	A	G	-0.0216	0.0036	2.798e-09	intronic	SIK2
rs12798851	11	118135973	T	G	0.0224	0.0036	7.13e-10	upstream	MPZL2
rs11217257	11	119238455	A	G	-0.0218	0.0025	7.569e-18	intronic	USP2
rs2444239	11	120056416	A	T	-0.0177	0.0022	9.319e-16	intergenic	LOC107984399;OAF
rs7961224	12	15322668	T	C	0.0242	0.0036	2.768e-11	intronic	RERG
rs4149056	12	21331549	T	C	0.0231	0.0032	4.744e-13	exonic	SLCO1B1	synonymous SNV
rs10771025	12	23906232	C	G	0.0147	0.0026	2.678e-08	intronic	SOX5
rs11181454	12	42746486	T	C	-0.0159	0.0022	5.263e-13	intronic	PPHLN1
rs836968	12	50267335	T	C	-0.0179	0.0025	1.591e-12	intronic	FAIM2
rs1808878	12	52252294	T	C	-0.0244	0.0024	7.484e-24	intergenic	FIGNL2-DT;ANKRD33
rs7302925	12	56861458	A	G	0.0214	0.003	6.179e-13	upstream	SPRYD4
rs7971133	12	57770098	T	C	-0.0638	0.0029	5.76e-110	intronic	R3HDM2
rs12368865	12	58422642	A	G	0.043	0.0047	1.089e-19	intergenic	ATP23;LINC02403
rs7958752	12	67797362	A	G	-0.016	0.0023	4.586e-12	intergenic	CAND1;LINC02420
rs12316443	12	78810733	A	C	-0.0159	0.0025	3.456e-10	intergenic	LINC02424;SYT1
rs12422756	12	93789526	T	C	0.0185	0.0031	1.985e-09	ncRNA_intronic	NUDT4P2
rs17287370	12	96111118	A	G	-0.0205	0.0031	2.979e-11	intronic	NTN4
rs117139109	12	111346382	T	C	-0.0261	0.0037	3.17e-12	intergenic	CCDC63;MYL2
rs7310615	12	111865049	C	G	0.0374	0.0028	5.039e-42	intronic	SH2B3
rs17630235	12	112591686	A	G	0.0314	0.0028	3.99e-30	downstream	TRAFD1
rs6489857	12	113176166	A	T	0.0177	0.0023	1.966e-14	intronic	RPH3A
rs7979478	12	121420263	A	G	-0.0221	0.0022	1.091e-23	intronic	HNF1A
rs61952902	12	122505386	A	G	-0.0274	0.0022	1.602e-35	ncRNA_intronic	LOC100506691
rs74397112	12	133094111	T	C	0.0346	0.004	2.625e-18	intronic	FBRSL1
rs9315010	13	31025521	A	G	-0.0178	0.0025	2.112e-12	intergenic	UBE2L5;HMGB1
rs112533663	13	40767072	A	G	0.0199	0.003	2.201e-11	intergenic	LINC00332;LINC00548
rs73176948	13	41611271	A	G	-0.0286	0.005	7.897e-09	intronic	ELF1
rs9529913	13	72345089	T	C	0.0229	0.0025	1.564e-19	intronic	DACH1
rs7490694	13	96061178	A	G	0.0146	0.0025	8.233e-09	intergenic	ABCC4;CLDN10
rs537571	13	96723887	A	G	0.0123	0.0022	2.351e-08	intergenic	UGGT2;HS6ST3
rs1956442	14	38029471	A	G	0.0177	0.0025	2.8e-12	intergenic	MIPOL1;FOXA1
rs72683923	14	50735947	T	C	0.0761	0.0097	4.099e-15	exonic	L2HGDH	synonymous SNV
rs2411815	14	66020071	A	T	0.015	0.0024	5.99e-10	intronic	FUT8
rs2215590	14	73297741	T	C	-0.0141	0.0024	5.911e-09	intronic	DPF3
rs1043542	14	93407062	A	G	-0.0139	0.0025	4.082e-08	UTR3	ITPK1
rs74245043	14	96916476	A	G	-0.0173	0.0029	1.527e-09	intronic	AK7
rs7154553	14	102686183	A	G	-0.0221	0.0031	7.697e-13	intronic	WDR20
rs861539	14	104165753	A	G	-0.0162	0.0026	8.856e-10	exonic	XRCC3	nonsynonymous SNV
rs345745	15	33341985	T	C	-0.014	0.0025	3.262e-08	intronic	FMN1
rs1991886	15	39291996	T	G	-0.0127	0.0022	8.137e-09	intergenic	LINC02694;C15orf54
rs8034543	15	39952918	A	C	0.0185	0.0025	2.81e-13	intronic	FSIP1
rs12708477	15	63605954	A	C	0.0169	0.0028	8.364e-10	intergenic	APH1B;CA12
rs2957740	15	72307691	A	G	-0.0235	0.0025	1.742e-20	intronic	MYO9A
rs3850986	15	73091283	T	G	0.0199	0.0025	3.969e-15	downstream	ADPGK-AS1
rs11072415	15	73621435	T	C	-0.0144	0.0023	4.783e-10	intronic	HCN4
rs2472297	15	75027880	T	C	-0.0278	0.0032	3.205e-18	intergenic	CYP1A1;CYP1A2
rs73436803	15	75619201	T	C	-0.0275	0.0029	7.728e-22	intergenic	GOLGA6D;COMMD4
rs11072567	15	76298744	A	G	-0.0395	0.0023	2.148e-65	intronic	NRG4
rs494268	15	76815713	T	C	0.0285	0.004	6.571e-13	intronic	SCAPER
rs62035088	15	81165842	A	G	-0.0203	0.0032	2.074e-10	intronic	CEMIP
rs4843059	15	85997490	A	G	-0.0182	0.0028	3.843e-11	intronic	AKAP13
rs11856037	15	90667615	A	G	0.0188	0.0028	8.616e-12	ncRNA_intronic	IDH2-DT
rs12908437	15	99287375	T	C	0.0478	0.0023	6.86e-95	intronic	IGF1R
rs879620	16	4015729	T	C	0.0146	0.0024	1.685e-09	UTR3	ADCY9
rs13335818	16	20359831	T	C	-0.0246	0.0033	9.67e-14	exonic	UMOD	synonymous SNV
rs3103823	16	20978881	A	G	-0.0166	0.0022	4.841e-14	intronic	DNAH3
rs55954168	16	24949543	C	G	0.0281	0.0048	6.687e-09	intronic	ARHGAP17
rs12935539	16	51754991	T	C	-0.0218	0.0025	7.569e-18	intergenic	SALL1;LINC01571
rs11645620	16	52618953	T	C	0.0152	0.0026	8.9e-09	ncRNA_intronic	CASC16
rs67499551	16	53183605	A	T	0.014	0.0024	7.561e-09	intronic	CHD9
rs62033406	16	53824226	A	G	-0.0209	0.0023	1.619e-19	intronic	FTO
rs7187476	16	67699948	T	C	0.0216	0.0035	8.856e-10	intronic	ENKD1
rs8048364	16	68253324	T	G	0.0206	0.0031	2.389e-11	intronic	NFATC3
rs39999	16	69653696	C	G	0.0431	0.0032	1.69e-41	intronic	NFAT5
rs113501294	16	70574421	T	C	0.0712	0.0107	2.653e-11	intronic	SF3B3
rs4788815	16	71634811	A	T	-0.0179	0.0024	1.496e-13	intergenic	TAT;MARVELD3
rs9302635	16	72144174	T	C	-0.0222	0.0034	7.915e-11	intronic	DHX38
rs4575545	16	79755446	A	G	-0.0381	0.0025	3.975e-51	ncRNA_exonic	MAFTRR
rs56283750	16	89786761	T	C	0.0163	0.0029	1.254e-08	intronic	VPS9D1
rs4790814	17	1622177	A	G	0.0151	0.0024	4.606e-10	intronic	WDR81
rs77193346	17	7731764	T	C	-0.0356	0.0057	5.097e-10	intronic	DNAH2
rs8071709	17	19429790	A	C	0.0175	0.0023	3.837e-14	intergenic	RNF112;SLC47A1
rs114349053	17	27053176	A	G	-0.0232	0.0034	1.082e-11	UTR5	TLCD1
rs2855818	17	42290015	A	G	0.0178	0.0026	1.65e-11	intronic	UBTF
rs9894179	17	45565093	T	C	0.0166	0.0023	7.112e-13	ncRNA_intronic	MRPL45P2
rs11655657	17	47461511	A	G	0.0167	0.0026	2.651e-10	intergenic	LOC102724596;PHB
rs7224610	17	53364788	A	C	-0.037	0.0025	2.556e-48	intronic	HLF
rs1292067	17	57930646	T	G	0.0151	0.0023	6.634e-11	intergenic	VMP1;TUBD1
rs9895661	17	59456589	T	C	0.0462	0.0028	3.463e-63	intronic	BCAS3
rs77542162	17	67081278	A	G	0.0603	0.009	2.441e-11	exonic	ABCA6	synonymous SNV
rs193220	17	74268619	T	C	-0.021	0.0023	1.089e-19	intergenic	UBALD2;QRICH2
rs7213172	17	80085703	T	G	-0.0156	0.0026	3.596e-09	exonic	CCDC57	nonsynonymous SNV
rs4468717	18	3457606	T	C	-0.0323	0.0052	4.38e-10	exonic	TGIF1	nonsynonymous SNV
rs1785417	18	5599479	T	C	0.0138	0.0023	2.422e-09	intronic	EPB41L3
rs16942751	18	24393213	A	C	0.02	0.0035	1.389e-08	intergenic	PCAT18;AQP4
rs1518149	18	40732054	T	C	-0.0123	0.0022	2.351e-08	intergenic	RIT2;SYT4
rs1450807	18	42703666	T	C	-0.0147	0.0026	2.678e-08	intergenic	SETBP1;SLC14A2
rs1484873	18	43206985	A	G	0.0274	0.0039	1.177e-12	exonic	SLC14A2	synonymous SNV
rs6567160	18	57829135	T	C	-0.0271	0.0025	1.038e-26	intergenic	PMAIP1;MC4R
rs2526133	19	1365608	A	G	0.0154	0.0023	2.768e-11	intronic	PWWP3A
rs2240751	19	3548231	A	G	0.0412	0.0056	2.218e-13	exonic	MFSD12	synonymous SNV
rs117864137	19	4983304	A	G	0.0214	0.0031	3.936e-12	intronic	KDM4B
rs10405423	19	7211311	A	C	0.0309	0.0026	1.433e-31	intronic	INSR
rs56252442	19	18229208	T	G	0.0214	0.0026	5.678e-16	intronic	MAST3
rs7247977	19	33358355	T	C	-0.0236	0.0023	1.906e-24	intronic	SLC7A9
rs429358	19	45411941	T	C	0.0198	0.0032	5.674e-10	exonic	APOE	synonymous SNV
rs1808106	19	53452944	T	G	0.0156	0.0024	1.208e-10	UTR3	ZNF816
rs35531956	20	10638846	T	G	-0.0135	0.0023	5.317e-09	intronic	JAG1
rs6115241	20	25640732	C	G	-0.0188	0.0025	1.157e-13	ncRNA_intronic	ZNF337-AS1
rs6059579	20	32527865	C	G	-0.0144	0.0022	6.261e-11	intergenic	CHMP4B;RALY-AS1
rs6119524	20	33373813	T	C	0.0181	0.0023	5.044e-15	intronic	NCOA6
rs73611258	20	39742284	A	G	0.0194	0.0029	1.246e-11	ncRNA_intronic	PLCG1-AS1
rs1800961	20	43042364	T	C	-0.0696	0.0074	4.023e-21	exonic	HNF4A	nonsynonymous SNV
rs17216707	20	52732362	T	C	0.0209	0.0033	2.524e-10	intergenic	BCAS1;CYP24A1
rs1407040	20	57472174	T	C	-0.0224	0.0023	3.493e-22	intronic	GNAS
rs2427532	20	62363817	A	G	0.0153	0.0026	7.111e-09	intronic	ZGPAT
rs2823139	21	16576783	A	G	0.0164	0.0025	9.532e-11	intergenic	NRIP1;USP25
rs686364	21	31587793	A	G	-0.0219	0.0025	5.361e-18	exonic	CLDN8	synonymous SNV
rs2834321	21	35358734	A	G	0.024	0.0031	7.106e-15	intergenic	LOC101928126;SLC5A3
rs219787	21	37829508	T	C	-0.0284	0.0031	3.28e-20	intergenic	CHAF1B;CLDN14
rs2041200	22	30709531	C	G	0.0189	0.0032	3.27e-09	intronic	TBC1D10A
rs8141134	22	42584071	A	G	-0.0153	0.0026	7.111e-09	intronic	TCF20
rs2294915	22	44340904	T	C	-0.0272	0.0024	3.047e-29	intronic	PNPLA3
* P-values were determined using a two-sided test. Lead loci that passed the Bonferroni correction were considered significant (P ≤ 5E-08).

## Sheet: ST3
Supplementary Data 3. Lead loci of European ancestry meta-analysis
SNP	Chromosome	Position	Effect allele	Reference allele	Effect	Standard Error	P-value*	Region	Associated Gene	Exonic variant function
rs56863140	1	1092599	C	G	0.031	0.0055	2.02e-08	intergenic	LINC01342;MIR200B
rs2480712	1	2156999	C	G	0.0213	0.0029	3.305e-13	intergenic	FAAP20;SKI
rs10754894	1	15835234	A	G	-0.0282	0.0029	5.415e-22	intronic	CASP9
rs36086195	1	16510894	T	C	0.0148	0.0027	4.653e-08	intergenic	EPHA2;ARHGEF19
rs113565903	1	26512556	T	C	0.0485	0.0086	1.458e-08	intronic	CNKSR1
rs114165349	1	27021913	C	G	0.1066	0.0091	1.092e-31	upstream	ARID1A
rs41291086	1	27668610	T	C	0.0444	0.0074	1.675e-09	UTR5	SYTL1
rs11205458	1	48695658	C	G	-0.0157	0.0028	2.498e-08	intronic	SLC5A9
rs10888700	1	51086337	T	C	0.0206	0.0027	2.84e-14	intronic	FAF1
rs797900	1	54207274	A	G	0.0269	0.0047	7.74e-09	intergenic	GLIS1;NDC1
rs6661091	1	82947676	A	C	-0.0155	0.0028	3.746e-08	intergenic	ADGRL2;LINC01362
rs3767964	1	93815490	T	C	-0.0231	0.0028	2.396e-16	intronic	DR1
rs141990161	1	119943525	T	C	0.1107	0.0155	8.995e-13	intergenic	HAO2;HSD3B2
rs10910845	1	145723120	A	C	0.0552	0.0027	2.54e-92	intronic	NBPF10;NBPF19;NBPF20
rs10888386	1	150611957	A	G	-0.023	0.0028	3.218e-16	intergenic	ENSA;GOLPH3L
rs4971100	1	155155731	A	G	-0.0487	0.0027	2.807e-72	intronic	TRIM46
rs61813293	1	156019075	T	G	0.0303	0.004	4.077e-14	intronic	UBQLN4
rs4442348	1	163739717	A	G	-0.022	0.0027	4.575e-16	intergenic	LOC100422212;PBX1
rs2493121	1	179272116	A	T	0.0163	0.0028	7.191e-09	intronic	SOAT1
rs12720491	1	186808626	A	G	-0.046	0.0079	6.025e-09	intronic	PLA2G4A
rs2790141	1	200332551	A	G	-0.0164	0.0028	5.818e-09	ncRNA_intronic	LINC00862
rs28447128	1	205044842	T	C	-0.0215	0.0034	1.54e-10	UTR3	CNTN2
rs2788146	1	212070975	T	C	-0.049	0.0073	1.476e-11	intergenic	LPGAT1-AS1;INTS7
rs684818	1	234854779	T	C	-0.0154	0.0027	1.304e-08	intergenic	LOC101927787;LINC01132
rs62107261	2	422144	T	C	0.0491	0.0067	2.682e-13	intergenic	LINC01865;LINC01874
rs10177191	2	9246721	T	C	-0.0161	0.0027	2.781e-09	intergenic	MBOAT2;ASAP2
rs6432054	2	10190712	T	C	-0.0156	0.0027	8.44e-09	intronic	KLF11
rs56019566	2	15788692	T	C	-0.0239	0.0028	2.169e-17	intergenic	DDX1;LINC01804
rs13406083	2	18681269	A	G	-0.0224	0.0028	1.837e-15	intergenic	KCNS3;RDH14
rs115194861	2	27219653	T	C	0.0357	0.0061	4.004e-09	ncRNA_intronic	LOC100129724
rs1260326	2	27730940	T	C	0.0673	0.0028	3.79e-126	exonic	GCKR	synonymous SNV
rs62140396	2	28246841	A	G	0.0399	0.0043	3.36e-20	intronic	BABAM2
rs13001478	2	31817778	C	G	-0.0254	0.0044	1.078e-08	intergenic	SRD5A2;LINC01946
rs3769598	2	32679732	A	G	0.0224	0.0039	9.3e-09	intronic	BIRC6
rs778147	2	61606566	A	C	0.0196	0.0028	3.454e-12	intronic	USP34
rs11693363	2	69821008	A	C	0.0419	0.004	1.432e-25	intronic	AAK1
rs17663700	2	71162773	T	C	-0.0214	0.0028	3.033e-14	upstream	ATP6V1B1
rs6708784	2	111927379	A	G	0.0166	0.0027	8.864e-10	intergenic	BCL2L11;MIR4435-2HG
rs1049137	2	113975110	A	G	-0.0217	0.0031	4.968e-12	UTR3	PAX8
rs17050272	2	121306440	A	G	0.0324	0.0028	1.292e-30	intergenic	LINC01101;GLI2
rs2252862	2	122004596	C	G	0.0188	0.0028	2.491e-11	intronic	TFCP2L1
rs11683692	2	145509615	T	C	-0.0404	0.0062	6.076e-11	ncRNA_intronic	TEX41
rs1234396	2	148785781	T	C	-0.0205	0.0027	3.776e-14	intronic	MBD5
rs186905001	2	158676944	A	C	0.1061	0.0187	1.508e-08	intronic	ACVR1
rs7557636	2	161275851	T	C	-0.0172	0.0029	4.109e-09	intronic	RBMS1
rs1128249	2	165528624	T	G	-0.0184	0.0027	1.097e-11	intronic	COBLL1
rs4140872	2	170026596	T	C	-0.0375	0.0031	7.761e-33	intronic	LRP2
rs187355703	2	176993583	C	G	-0.0891	0.0089	1.136e-23	upstream	HOXD8
rs6741055	2	183086648	C	G	-0.0194	0.0027	7.929e-13	intronic	PDE1A
rs13003810	2	203092429	A	G	0.0307	0.0042	3.715e-13	intronic	SUMO1
rs1047891	2	211540507	A	C	-0.0305	0.0029	1.88e-25	exonic	CPS1	nonsynonymous SNV
rs1949651	2	213117629	T	C	0.0197	0.0027	3.513e-13	intronic	ERBB4
rs16856934	2	217963677	A	G	0.0238	0.0039	1.048e-09	intergenic	LINC01921;DIRC3-AS1
rs2943650	2	227105921	T	C	0.0164	0.0028	5.818e-09	intergenic	LOC646736;MIR5702
rs4675812	2	242395674	A	G	-0.0193	0.0027	1.037e-12	intronic	FARP2
rs1899951	3	12394840	T	C	-0.0243	0.0041	3.586e-09	intronic	PPARG
rs112893811	3	15882558	A	C	-0.019	0.0034	1.54e-08	intronic	ANKRD28
rs1500004	3	46150937	A	G	0.0275	0.0049	1.696e-08	intergenic	XCR1;CCR1
rs2305634	3	47043538	T	C	0.0164	0.0027	1.406e-09	exonic	NBEAL2	synonymous SNV
rs62260788	3	48068610	T	C	0.0321	0.0049	4.581e-11	intronic	MAP4
rs62262463	3	48961019	A	G	-0.042	0.0048	1.248e-18	intronic	ARIH2
rs55643042	3	49929025	A	C	0.0442	0.0052	1.91e-17	intronic	MST1R
rs62260817	3	50485986	A	G	-0.0395	0.0053	1.004e-13	intronic	CACNA2D2
rs62257543	3	51463134	A	G	0.0385	0.0054	1.186e-12	intronic	DCAF1
rs11921171	3	51963904	T	C	-0.0349	0.0062	1.593e-08	intergenic	IQCF1;RRP9
rs6772177	3	52497778	T	C	0.0403	0.0038	2.219e-26	intronic	NISCH
rs4687694	3	53049047	T	C	-0.0472	0.0027	5.241e-68	intronic	SFMBT1
rs116139747	3	53556816	A	C	-0.0384	0.0066	6.237e-09	intronic	CACNA1D
rs1965132	3	69147519	A	C	0.0192	0.0027	1.355e-12	intronic	ARL6IP5
rs9871534	3	121640177	A	G	0.0183	0.0027	1.416e-11	intronic	SLC15A2
rs9859616	3	125149488	A	G	-0.0202	0.0033	5.14e-10	intergenic	ZNF148;SNX4
rs11718633	3	126012421	T	C	-0.0263	0.0034	4.86e-15	intergenic	ALDH1L1-AS2;KLF15
rs80120242	3	132235344	A	T	-0.0505	0.0064	2.786e-15	intronic	DNAJC13
rs7644383	3	141743951	T	C	0.0266	0.003	1.813e-18	intronic	TFDP2
rs6805417	3	142762487	T	C	0.0155	0.0028	3.746e-08	intronic	U2SURP
rs1521324	3	153758863	T	G	-0.0235	0.0038	5.748e-10	ncRNA_intronic	ARHGEF26-AS1
rs62294340	3	169155476	A	G	-0.024	0.0028	1.597e-17	intronic	MECOM
rs61595505	3	170693472	T	C	0.0277	0.0046	1.148e-09	intergenic	EIF5A2;SLC2A2
rs57158761	3	185371172	A	G	-0.0175	0.0028	5.218e-10	intronic	IGF2BP2
rs7674841	4	9414657	T	C	-0.0594	0.0046	6.057e-39	intergenic	USP17L6P;DEFB131A
rs4447862	4	9931645	C	G	0.351	0.0029	3.30e-3129	intronic	SLC2A9
rs2108878	4	10527342	T	C	0.107	0.0029	6.5e-293	intronic	CLNK
rs75351311	4	11081218	C	G	-0.042	0.0054	8.969e-15	intergenic	CLNK;MIR572
rs420777	4	22805792	A	G	-0.0209	0.0038	3.557e-08	intronic	GBA3
rs12510411	4	79534952	C	G	0.0152	0.0027	2.003e-08	intergenic	ANXA3;LINC01094
rs16998073	4	81184341	A	T	0.0196	0.0029	2.081e-11	intergenic	PRDM8;FGF5
rs114146907	4	87245707	A	G	0.0651	0.0105	5.848e-10	intronic	MAPK10
rs570078066	4	87796415	A	T	0.0965	0.0142	1.053e-11	downstream	C4orf36
rs116183010	4	88468158	A	G	0.079	0.0089	5.992e-19	intergenic	SPARCL1;DSPP
rs2231142	4	89052323	T	G	0.2358	0.0042	8.17e-679	exonic	ABCG2	nonsynonymous SNV
rs2704571	4	89960285	A	G	0.0208	0.0028	1.537e-13	intronic	FAM13A
rs1229984	4	100239319	T	C	0.0625	0.0091	6.536e-12	exonic	ADH1B	synonymous SNV
rs6833525	4	101130456	T	C	-0.0151	0.0027	2.478e-08	ncRNA_intronic	LOC101929353
rs13107325	4	103188709	T	C	-0.0321	0.0053	1.48e-09	exonic	SLC39A8	nonsynonymous SNV
rs17583558	4	106102406	C	G	0.0164	0.0027	1.406e-09	ncRNA_intronic	TET2-AS1
rs7666785	4	144060464	A	G	0.0243	0.0027	2.927e-19	intergenic	INPP4B;LOC105377623
rs12510175	4	146831323	C	G	0.0167	0.0028	3.059e-09	intronic	ZNF827
rs455213	5	34660235	T	C	-0.0256	0.0027	3.344e-21	intronic	RAI14
rs255751	5	53319517	T	C	0.0233	0.0029	1.652e-15	intronic	ARL15
rs40270	5	55804552	A	C	-0.0263	0.0033	5.893e-16	intergenic	LINC01948;C5orf67
rs10075612	5	67713205	T	G	0.0204	0.003	1.761e-11	intergenic	PIK3R1;LINC02198
rs17632159	5	72431482	C	G	-0.0441	0.003	7.059e-48	ncRNA_intronic	LOC105379030
rs58729412	5	90169070	T	C	0.0167	0.003	3.693e-08	intronic	ADGRV1
rs2549012	5	130659758	A	C	0.0177	0.0028	3.312e-10	intronic	CDC42SE2
rs6897575	5	131604535	T	C	0.0185	0.0027	8.486e-12	intronic	PDLIM4
rs72812818	5	173356752	C	G	-0.0162	0.0029	3.061e-08	intronic	CPEB4
rs116402366	5	176790807	A	G	0.0668	0.009	1.099e-13	intronic	RGS14
rs115986297	6	2050791	A	G	0.0202	0.0027	8.803e-14	intronic	GMDS
rs13208234	6	7119134	A	G	-0.0505	0.0028	7.23e-72	intronic	RREB1
rs79249301	6	25260918	T	C	-0.0605	0.0057	5.897e-26	ncRNA_intronic	LOC101928663
rs1165199	6	25809087	T	C	0.0907	0.0027	7.72e-246	intronic	SLC17A1
rs35162296	6	26318262	T	C	0.0636	0.0046	2.165e-44	intergenic	HIST1H4H;BTN3A2
rs66975207	6	26942146	A	C	-0.0569	0.0046	7.075e-36	ncRNA_intronic	LINC00240
rs13202295	6	27698837	T	C	0.0528	0.0044	1.395e-32	intergenic	LINC01012;LOC100131289
rs13205211	6	28203056	T	G	-0.0507	0.0044	3.58e-30	intergenic	ZSCAN9;ZKSCAN4
rs3118365	6	28839908	A	G	0.0483	0.0043	7.57e-29	intergenic	LINC01623;HCG14
rs429479	6	29372323	A	G	-0.0448	0.0042	2.901e-26	intergenic	OR12D2;OR12D1
rs3132685	6	29945949	A	G	0.0361	0.0042	1.302e-17	ncRNA_intronic	HCG9
rs1264377	6	30764907	A	G	0.0282	0.0037	1.928e-14	intergenic	HCG20;LINC00243
rs9266061	6	31319288	A	G	0.0225	0.003	1.199e-13	intergenic	LINC02571;HLA-B
rs17207671	6	31820616	A	G	-0.0287	0.0047	7.256e-10	intergenic	SNHG32;NEU1
rs9275210	6	32657817	T	C	-0.0165	0.0028	4.701e-09	intergenic	HLA-DQB1;HLA-DQA2
rs55812552	6	39252859	A	C	0.0176	0.0029	1.782e-09	intergenic	KCNK5;KCNK17
rs742493	6	40998167	T	C	0.0286	0.0043	4.13e-11	exonic	UNC5CL	synonymous SNV
rs10948071	6	43280713	T	C	-0.0289	0.0027	1.411e-26	intergenic	CRIP3;ZNF318
rs10223666	6	43805502	C	G	0.0455	0.0029	1.494e-54	intergenic	VEGFA;LINC02537
rs4082052	6	50947295	T	C	-0.0174	0.0028	6.537e-10	intergenic	TFAP2B;PKHD1
rs854917	6	90127390	T	C	-0.0174	0.0031	3.061e-08	intergenic	RRAGD;ANKRD6
rs10782230	6	126228512	A	G	0.0227	0.0027	5.261e-17	intronic	NCOA7
rs316008	6	160676376	T	G	-0.018	0.0031	1.011e-08	intronic	SLC22A2
rs10277115	7	1285195	A	T	-0.0427	0.0034	4.983e-37	intergenic	UNCX;MICALL2
rs61325164	7	4681027	A	T	-0.0218	0.0034	8.545e-11	intergenic	SDK1;FOXK1
rs2257061	7	24740177	T	C	0.0159	0.0028	1.657e-08	intronic	GSDME
rs17152558	7	25791205	A	G	0.0186	0.0031	3.223e-09	ncRNA_intronic	LOC646588
rs700750	7	46753491	A	C	0.019	0.0028	1.531e-11	intergenic	LOC730338;TNS3
rs35368205	7	73017657	T	C	-0.0478	0.0034	5.813e-46	intronic	MLXIPL
rs11764933	7	97825188	A	G	0.0191	0.0027	1.769e-12	intronic	LMTK2
rs56240036	7	101231082	T	C	-0.0191	0.0029	6.609e-11	intergenic	LINC01007;MYL10
rs2237658	7	106837866	T	G	0.0183	0.0031	5.733e-09	intronic	HBP1
rs4731549	7	128741913	T	C	-0.0158	0.0027	5.435e-09	intergenic	TPI1P2;LOC407835
rs148190310	7	148564138	A	G	0.0585	0.0092	2.121e-10	intronic	EZH2
rs10265221	7	151414329	T	C	-0.0353	0.003	2.697e-31	intronic	PRKAG2
rs288762	7	155633556	T	C	-0.0155	0.0028	3.746e-08	intergenic	SHH;LOC389602
rs3758086	8	23714992	A	G	0.0337	0.0027	1.549e-35	intergenic	STC1;ADAM28
rs2466077	8	32432753	T	G	-0.0222	0.0027	2.483e-16	intronic	NRG1
rs2306899	8	38095662	T	C	-0.0203	0.0031	1.041e-10	exonic	DDHD2	nonsynonymous SNV
rs12543287	8	42334511	C	G	-0.0182	0.003	1.98e-09	intronic	SLC20A2
rs2941484	8	76478768	T	C	0.0423	0.0027	5.584e-55	UTR3	HNF4G
rs62517932	8	77031593	A	G	0.0362	0.005	3.772e-13	intergenic	HNF4G;LINC01111
rs4735337	8	95973465	T	C	-0.0244	0.0027	2.092e-19	intronic	NDUFAF6
rs2436969	8	103657109	A	G	0.0259	0.0039	3.129e-11	intergenic	ODF1;KLF10
rs553653	9	4114353	T	G	-0.0173	0.0031	3.669e-08	intronic	GLIS3
rs3780490	9	33129839	A	G	0.0289	0.0029	5.115e-23	intronic	B4GALT1
rs6651532	9	94972484	T	C	0.0149	0.0027	3.777e-08	downstream	IARS
rs1800977	9	107690450	A	G	-0.0186	0.0029	2.039e-10	upstream	ABCA1
rs6477754	9	113051296	T	C	0.0197	0.0036	3.589e-08	intergenic	TXN;TXNDC8
rs62585352	9	130755984	C	G	-0.0483	0.0066	2.707e-13	intergenic	FAM102A;NAIF1
rs1963279	9	134246499	A	T	0.0329	0.0054	1.253e-09	intergenic	PLPP7;PRRC2B
rs45551835	10	16932384	A	G	0.0856	0.0115	9.086e-14	exonic	CUBN	nonsynonymous SNV
rs10994860	10	52645424	T	C	0.0611	0.0036	1.785e-65	UTR5	A1CF
rs1649078	10	60293320	A	C	-0.032	0.0028	6.628e-30	intronic	BICC1
rs1171617	10	61467182	T	G	0.078	0.0033	2.94e-127	intronic	SLC16A9
rs10995554	10	65295110	A	G	-0.018	0.0028	1.66e-10	intronic	REEP3
rs471341	10	69828210	T	C	0.0159	0.0028	1.657e-08	UTR3	HERC4
rs9420446	10	88880689	T	C	-0.0349	0.0039	3.625e-19	intronic	SHLD2
rs7093087	10	104700444	A	G	0.0202	0.0036	1.606e-08	intronic	CNNM2
rs181670	10	119386308	A	T	-0.0201	0.0027	1.164e-13	intergenic	EMX2;RAB11FIP2
rs10901812	10	126419384	A	G	0.0237	0.003	5.61e-15	intronic	FAM53B
rs1133400	10	134459388	A	G	-0.0185	0.0034	3.626e-08	exonic	INPP5A	synonymous SNV
rs3842763	11	2179204	T	G	-0.0308	0.0034	4.717e-20	intronic	INS-IGF2
rs401721	11	2914815	A	G	0.0214	0.0039	4.097e-08	intronic	SLC22A18AS
rs2197170	11	10247799	A	G	-0.0175	0.0027	1.041e-10	intronic	SBF2
rs11030108	11	27695464	A	G	0.0169	0.0029	7.595e-09	ncRNA_intronic	BDNF-AS
rs34234618	11	30241701	T	C	0.0203	0.0033	4.223e-10	intergenic	KCNA4;FSHB
rs963837	11	30749090	T	C	0.0329	0.0027	5.988e-34	intergenic	MPPED2;DCDC1
rs102275	11	61557803	T	C	-0.0188	0.0028	2.491e-11	intronic	TMEM258
rs17372915	11	64331568	A	G	-0.0751	0.0027	3.35e-169	intronic	SLC22A11
rs188819358	11	64838833	T	C	0.0866	0.0092	5.273e-21	intergenic	NAALADL1;CDCA5
rs11604451	11	65551710	T	C	0.0525	0.0028	1.604e-77	intergenic	AP5B1;MIR1234
rs496438	11	66058612	A	G	0.0394	0.0053	1.157e-13	upstream	TMEM151A
rs4441044	11	69500363	A	G	0.0185	0.0029	2.546e-10	intergenic	LTO1;FGF19
rs17474401	11	111561096	A	G	-0.0213	0.0037	7.371e-09	intronic	SIK2
rs1940804	11	119237217	T	C	-0.0232	0.0028	1.783e-16	intronic	USP2
rs12790943	11	120058623	T	C	-0.0188	0.0027	3.897e-12	intergenic	LOC107984399;OAF
rs76895963	12	4384844	T	G	0.0684	0.0125	4.025e-08	ncRNA_intronic	CCND2-AS1
rs2193172	12	15332342	C	G	-0.0219	0.0034	7.01e-11	intronic	RERG
rs4149083	12	21380630	A	T	0.0211	0.0037	1.017e-08	intronic	SLCO1B1
rs1051453	12	42852217	T	C	-0.0163	0.0027	1.767e-09	UTR3	PRICKLE1
rs836968	12	50267335	T	C	-0.0187	0.0031	2.654e-09	intronic	FAIM2
rs1808878	12	52252294	T	C	-0.0233	0.0029	1.652e-15	intergenic	FIGNL2-DT;ANKRD33
rs7298123	12	56860073	T	C	-0.024	0.0034	8.954e-13	intergenic	MIP;SPRYD4
rs11172181	12	57756005	T	C	0.0687	0.0031	5.57e-106	intronic	R3HDM2
rs12368865	12	58422642	A	G	0.0432	0.0048	1.28e-19	intergenic	ATP23;LINC02403
rs11109717	12	78811781	T	C	0.0176	0.0029	1.782e-09	intergenic	LINC02424;SYT1
rs7309423	12	96097147	T	C	-0.0218	0.0033	1.986e-11	intronic	NTN4
rs4378452	12	111504033	T	C	-0.0223	0.0028	2.445e-15	intronic	CUX2
rs653178	12	112007756	T	C	-0.0374	0.0027	2.285e-43	intronic	ATXN2
rs17630235	12	112591686	A	G	0.0312	0.0028	1.643e-28	downstream	TRAFD1
rs2384049	12	113135531	A	G	0.02	0.003	4.317e-11	intronic	RPH3A
rs1800574	12	121416864	T	C	-0.0664	0.0081	3.046e-16	exonic	HNF1A	nonsynonymous SNV
rs34974633	12	122503444	A	G	-0.026	0.0027	8.068e-22	ncRNA_intronic	LOC100506691
rs74397112	12	133094111	T	C	0.034	0.0039	2.854e-18	intronic	FBRSL1
rs9579574	13	31025634	A	G	-0.0198	0.003	6.718e-11	intergenic	UBE2L5;HMGB1
rs9572784	13	72341727	T	C	-0.0229	0.0028	4.315e-16	intronic	DACH1
rs7491529	13	97020634	C	G	-0.015	0.0027	3.061e-08	intronic	HS6ST3
rs1956442	14	38029471	A	G	0.0185	0.0029	2.546e-10	intergenic	MIPOL1;FOXA1
rs72683923	14	50735947	T	C	0.0781	0.0102	1.738e-14	exonic	L2HGDH	synonymous SNV
rs11158598	14	65923738	A	G	0.0163	0.0028	7.191e-09	intronic	FUT8
rs73349296	14	96906740	T	G	-0.0183	0.003	1.616e-09	intronic	AK7
rs7154553	14	102686183	A	G	-0.0228	0.0034	1.134e-11	intronic	WDR20
rs861539	14	104165753	A	G	-0.0174	0.0028	6.537e-10	exonic	XRCC3	nonsynonymous SNV
rs6492910	15	39961360	A	G	-0.0191	0.0031	1.21e-09	intronic	FSIP1
rs12708477	15	63605954	A	C	0.0179	0.0033	3.647e-08	intergenic	APH1B;CA12
rs2957740	15	72307691	A	G	-0.0243	0.0033	7.651e-14	intronic	MYO9A
rs4777542	15	73082366	T	C	-0.0206	0.0029	1.894e-12	ncRNA_intronic	ADPGK-AS1
rs11072415	15	73621435	T	C	-0.0166	0.0028	3.795e-09	intronic	HCN4
rs2472297	15	75027880	T	C	-0.0278	0.0033	1.199e-17	intergenic	CYP1A1;CYP1A2
rs80351116	15	75666562	T	C	-0.0264	0.003	3.248e-18	intronic	SIN3A
rs11072567	15	76298744	A	G	-0.0405	0.0027	1.503e-50	intronic	NRG4
rs284884	15	76828289	A	G	0.0361	0.005	4.375e-13	intronic	SCAPER
rs62035088	15	81165842	A	G	-0.022	0.0037	2.34e-09	intronic	CEMIP
rs4843059	15	85997490	A	G	-0.0178	0.0028	2.634e-10	intronic	AKAP13
rs7175469	15	90663891	A	G	-0.0206	0.0033	2.33e-10	ncRNA_intronic	IDH2-DT
rs12908437	15	99287375	T	C	0.0453	0.0028	3.453e-58	intronic	IGF1R
rs879620	16	4015729	T	C	0.0158	0.0028	2.036e-08	UTR3	ADCY9
rs4293393	16	20364588	A	G	0.0255	0.0035	1.909e-13	upstream	UMOD
rs55750540	16	20972691	T	C	-0.0167	0.0028	3.059e-09	intronic	DNAH3
rs2219647	16	51733405	A	G	0.0232	0.0033	9.487e-13	intergenic	SALL1;LINC01571
rs3751812	16	53818460	T	G	0.0257	0.0028	7.283e-20	intronic	FTO
rs62052820	16	69575238	A	G	0.0384	0.0033	3.296e-32	intergenic	CYB5B;MIR1538
rs113589023	16	70120132	A	G	-0.0711	0.0112	1.874e-10	intergenic	PDXDC2P-NPIPB14P;PDPR
rs150388433	16	70624276	T	C	-0.0726	0.0117	5.487e-10	intronic	IL34
rs4788815	16	71634811	A	T	-0.0184	0.0028	6.494e-11	intergenic	TAT;MARVELD3
rs9302635	16	72144174	T	C	-0.0224	0.0035	1.041e-10	intronic	DHX38
rs57652769	16	79753976	T	C	-0.0366	0.0029	6.452e-36	intergenic	MAF;MAFTRR
rs56283750	16	89786761	T	C	0.0178	0.0029	1.166e-09	intronic	VPS9D1
rs17807204	17	7784295	A	G	-0.03	0.0052	7.99e-09	intronic	NAA38
rs8071709	17	19429790	A	C	0.0168	0.0028	2.463e-09	intergenic	RNF112;SLC47A1
rs7214410	17	45422628	A	G	-0.0177	0.0027	6.372e-11	intronic	EFCAB13
rs3794748	17	53365172	A	G	0.0387	0.0028	5.987e-43	intronic	HLF
rs444393	17	56709222	A	G	-0.016	0.0029	4.512e-08	intronic	TEX14
rs9895661	17	59456589	T	C	0.0378	0.0037	1.051e-24	intronic	BCAS3
rs77542162	17	67081278	A	G	0.0611	0.0094	9.044e-11	exonic	ABCA6	synonymous SNV
rs193220	17	74268619	T	C	-0.0235	0.0029	9.481e-16	intergenic	UBALD2;QRICH2
rs9897355	17	80078095	A	G	-0.015	0.0027	3.061e-08	intronic	CCDC57
rs4468717	18	3457606	T	C	-0.0338	0.0055	9.533e-10	exonic	TGIF1	nonsynonymous SNV
rs10163551	18	42777064	T	C	0.0182	0.0029	4.921e-10	intronic	SLC14A2
rs538656	18	57850422	T	G	0.0284	0.0031	1.583e-19	intergenic	PMAIP1;MC4R
rs3760994	19	1435771	A	G	-0.0174	0.0029	2.712e-09	downstream	DAZAP1
rs33938520	19	4984588	T	C	-0.0216	0.0031	6.214e-12	intronic	KDM4B
rs10405423	19	7211311	A	C	0.034	0.0029	3.157e-31	intronic	INSR
rs56252442	19	18229208	T	G	0.0228	0.0031	3.97e-13	intronic	MAST3
rs10164318	19	33459298	T	G	0.0258	0.0029	1.148e-18	intronic	CEP89
rs429358	19	45411941	T	C	0.0215	0.0038	1.43e-08	exonic	APOE	synonymous SNV
rs8111196	19	53457223	A	G	0.0196	0.0029	2.081e-11	intronic	ZNF816;ZNF816-ZNF321P
rs2235811	20	10644158	A	G	0.0181	0.0027	2.35e-11	intronic	JAG1
rs6115241	20	25640732	C	G	-0.0196	0.0033	1.638e-09	ncRNA_intronic	ZNF337-AS1
rs6142046	20	32514061	T	C	0.0177	0.0028	3.312e-10	intergenic	CHMP4B;RALY-AS1
rs13044413	20	33020957	A	G	-0.0207	0.0028	2.006e-13	intronic	ITCH
rs2236270	20	33523155	T	G	0.0213	0.0028	3.988e-14	intronic	GSS
rs6129802	20	39920014	T	C	-0.0184	0.0034	4.293e-08	intronic	ZHX3
rs1800961	20	43042364	T	C	-0.07	0.008	2.525e-18	exonic	HNF4A	nonsynonymous SNV
rs17217119	20	52742590	A	G	0.0218	0.0034	8.545e-11	intergenic	BCAS1;CYP24A1
rs1407040	20	57472174	T	C	-0.0177	0.0028	3.312e-10	intronic	GNAS
rs2823139	21	16576783	A	G	0.0178	0.0029	1.166e-09	intergenic	NRIP1;USP25
rs9647055	21	31587382	A	G	0.0278	0.0036	7.518e-15	UTR3	CLDN8
rs2834317	21	35356706	A	G	0.0237	0.0038	4.106e-10	intergenic	LOC101928126;SLC5A3
rs219781	21	37832621	T	G	-0.0279	0.0031	6.7e-19	downstream	CLDN14
rs738408	22	44324730	T	C	-0.0288	0.0034	9.923e-18	exonic	PNPLA3	synonymous SNV
* P-values were determined using a two-sided test. Lead loci that passed the Bonferroni correction were considered significant (P ≤ 5E-08).

## Sheet: ST4
Supplementary Data 4. Lead loci of East Asian ancestry meta-analysis
SNP	Chromosome	Position	Effect allele	Reference allele	Effect	Standard Error	P-value*	Region	Associated Gene	Exonic variant function
rs74896528	1	28598287	T	C	-0.0558	0.0098	1.056e-08	exonic	SESN2	nonsynonymous SNV
rs28555168	1	145720712	A	T	0.0715	0.006	5.641e-33	intronic	NBPF10;NBPF19;NBPF20
rs140081212	1	155184975	A	G	0.0469	0.005	1.193e-20	ncRNA_intronic	GBAP1
rs7542186	1	156061222	C	G	-0.0585	0.0099	2.946e-09	intronic	LMNA
rs12386181	2	9248398	A	G	-0.026	0.0041	2.054e-10	intergenic	MBOAT2;ASAP2
rs17005732	2	27199421	A	C	-0.0276	0.0046	2.21e-09	intronic	MAPRE3
rs1260326	2	27730940	T	C	0.0489	0.0036	8.273e-43	exonic	GCKR	synonymous SNV
rs4666032	2	28254769	T	C	-0.0326	0.0045	4.847e-13	intronic	BABAM2
rs12479043	2	163137871	C	G	0.0295	0.0049	2.16e-09	exonic	IFIH1	synonymous SNV
rs3770637	2	170203104	T	C	-0.0432	0.0045	9.682e-22	intronic	LRP2
rs1047891	2	211540507	A	C	-0.0271	0.0049	3.834e-08	exonic	CPS1	nonsynonymous SNV
rs1961958	3	52585990	A	G	0.0217	0.0036	1.157e-09	intronic	PBRM1
rs6445559	3	53099466	A	G	0.033	0.0037	2.45e-19	intergenic	SFMBT1;RFT1
rs9843304	3	149211387	T	C	0.0212	0.0036	2.749e-09	intronic	TM4SF4
rs9837316	3	170750897	T	G	-0.0268	0.0047	1.354e-08	intergenic	SLC2A2;TNIK
rs12501884	4	9455690	A	C	0.0585	0.0039	2.294e-51	intergenic	DEFB131A;MIR548I2
rs3775948	4	9995182	C	G	0.1661	0.0036	9.47e-474	intronic	SLC2A9
rs61087641	4	10497630	T	C	0.082	0.0049	3.755e-62	intronic	CLNK
rs10857147	4	81181072	A	T	0.0273	0.004	7.345e-12	intergenic	PRDM8;FGF5
rs12503695	4	86925463	C	G	-0.0245	0.004	7.84e-10	intergenic	ARHGAP24;MAPK10
rs4148155	4	89054667	A	G	-0.1409	0.0039	9.84e-289	intronic	ABCG2
rs17632159	5	72431482	C	G	-0.0308	0.004	1.083e-14	ncRNA_intronic	LOC105379030
rs9313754	5	176730678	C	G	-0.0227	0.0036	1.933e-10	UTR5	RAB24
rs62401887	6	24416482	A	G	0.0656	0.0106	5.88e-10	intronic	MRS2
rs34976097	6	24943831	C	G	-0.0481	0.0086	2.224e-08	intronic	RIPOR2
rs1165196	6	25813150	A	G	0.0711	0.0049	3.573e-47	exonic	SLC17A1	nonsynonymous SNV
rs76227013	6	27244063	A	T	0.0701	0.0094	1.108e-13	intergenic	PRSS16;POM121L2
rs150293400	6	28025190	A	G	0.0617	0.0086	7.221e-13	intergenic	OR2B6;OR1F12
rs117350156	6	28619691	A	G	-0.0561	0.0082	6.958e-12	ncRNA_intronic	LINC00533
rs143608025	6	29180375	A	C	0.0586	0.0085	5.244e-12	intergenic	OR2J2;LOC101929006
rs147387624	6	30495578	T	C	-0.0427	0.0071	2.125e-09	intergenic	LINC02569;GNL1
rs143277513	6	31035274	A	G	-0.0388	0.0045	7.667e-18	intergenic	HCG22;C6orf15
rs117294980	6	31856294	T	C	-0.0412	0.0067	8.318e-10	intronic	EHMT2
rs146109634	6	32368561	A	C	-0.0829	0.0117	1.686e-12	ncRNA_intronic	TSBP1-AS1
rs114895485	6	33013379	A	G	0.0532	0.0084	2.277e-10	intergenic	HLA-DOA;HLA-DPA1
rs4711363	6	33852948	A	G	-0.0345	0.006	7.847e-09	intergenic	MLN;LINC01016
rs1155347	6	39146230	T	C	0.0283	0.0049	9.366e-09	intergenic	SAYSD1;KCNK5
rs2242416	6	43273604	A	G	0.0301	0.0038	1.548e-15	exonic	CRIP3	synonymous SNV
rs744103	6	43805362	A	T	0.0434	0.0052	1.262e-16	intergenic	VEGFA;LINC02537
rs4715491	6	54764320	A	G	-0.0258	0.0043	1.966e-09	intronic	FAM83B
rs10277115	7	1285195	A	T	-0.0322	0.0038	1.472e-17	intergenic	UNCX;MICALL2
rs1362353	7	29601312	A	T	-0.0239	0.0039	7.29e-10	intergenic	CHN2;PRR15
rs17145750	7	73026378	T	C	-0.0447	0.0058	9.184e-15	intronic	MLXIPL
rs1705694	8	23769618	A	G	0.0281	0.0046	1.129e-09	intergenic	STC1;ADAM28
rs1805100	8	76476396	A	G	0.0435	0.0036	3.096e-34	UTR3	HNF4G
rs4734295	8	96000919	A	G	-0.0254	0.0039	5.9e-11	intronic	NDUFAF6
rs2770807	9	33141752	A	G	-0.0275	0.0038	3.232e-13	intronic	B4GALT1
rs7864436	9	134242784	T	C	0.0273	0.004	7.345e-12	intergenic	PLPP7;PRRC2B
rs10994720	10	52612101	A	G	0.0498	0.0083	1.841e-09	intronic	A1CF
rs7394395	10	60283187	A	G	0.0398	0.0036	6.215e-29	intronic	BICC1
rs703978	10	80944147	C	G	-0.023	0.0039	3.072e-09	intronic	ZMIZ1
rs1923935	10	88849769	T	C	-0.0364	0.004	6.578e-20	intronic	GLUD1
rs1886603	10	119482303	A	G	0.0313	0.0037	1.491e-17	intergenic	EMX2;RAB11FIP2
rs2220970	11	9857749	A	G	0.0256	0.0038	1.193e-11	intronic	SBF2
rs963837	11	30749090	T	C	0.0341	0.0039	1.516e-18	intergenic	MPPED2;DCDC1
rs894464	11	62482267	T	C	0.0664	0.0051	3.378e-38	ncRNA_intronic	HNRNPUL2-BSCL2
rs11231455	11	63176494	C	G	-0.2127	0.0078	2.13e-165	intronic	SLC22A9
rs1807304	11	63859751	A	G	0.1241	0.0044	1.14e-174	intronic	MACROD1
rs57633992	11	64424967	A	C	-0.5599	0.0081	1.05e-1046	intronic	NRXN2
rs11227200	11	65242315	C	G	0.2434	0.0077	7.59e-222	intergenic	LOC101927789;MALAT1
rs2292123	11	66135898	T	C	-0.3588	0.0103	4.72e-267	intronic	SLC29A2
rs7103627	11	66648083	A	G	0.0451	0.0039	3.131e-31	intronic	PC
rs144740330	11	67245760	A	G	-0.1055	0.0064	4.161e-61	intergenic	TMEM134;AIP
rs3763944	11	67836731	A	G	-0.1875	0.01	5.098e-79	intronic	CHKA
rs147922065	11	68505152	A	G	-0.1266	0.0091	8.81e-44	UTR3	TESMIN
rs74349083	11	69292714	T	C	-0.0534	0.0094	1.532e-08	intergenic	LOC102724265;LINC01488
rs11169926	12	52248787	A	C	0.0242	0.0038	1.453e-10	intergenic	FIGNL2-DT;ANKRD33
rs61352607	12	57839173	T	G	-0.0373	0.0066	1.644e-08	intronic	INHBC
rs1092475	12	67735125	T	C	0.0218	0.0039	1.927e-08	intergenic	CAND1;LINC02420
rs79105258	12	111718231	A	C	-0.0662	0.0045	8.553e-49	intronic	CUX2
rs16941717	12	112325766	A	C	0.0223	0.0038	3.485e-09	intronic	MAPKAPK5
rs11614295	12	113196733	A	G	-0.0319	0.0037	3.584e-18	intronic	RPH3A
rs1169288	12	121416650	A	C	0.0307	0.0038	4.223e-16	exonic	HNF1A	synonymous SNV
rs36163299	12	122528275	T	C	0.0271	0.0037	1.542e-13	intronic	MLXIP
rs7497104	15	72154000	T	C	-0.0215	0.0037	4.692e-09	intronic	MYO9A
rs117509374	15	75678118	A	G	-0.0369	0.0064	8.001e-09	intronic	SIN3A
rs4886755	15	76298132	A	G	-0.0289	0.0038	1.93e-14	intronic	NRG4
rs10794486	15	99301535	A	G	-0.0456	0.0036	1.881e-37	intronic	IGF1R
rs11645002	16	20617841	A	G	0.027	0.0046	4.87e-09	intergenic	ACSM2B;ACSM1
rs3785111	16	68309971	A	T	-0.0247	0.0044	2.047e-08	intronic	SLC7A6
rs168637	16	69619388	T	G	0.037	0.0053	4.574e-12	intronic	NFAT5
rs144899207	16	79753571	T	G	0.0386	0.0041	3.797e-21	intergenic	MAF;MAFTRR
rs9913656	17	27040619	A	G	-0.0271	0.0046	4.274e-09	downstream	RAB34
rs4617927	17	53356126	T	G	0.0249	0.0037	1.168e-11	intronic	HLF
rs9895661	17	59456589	T	C	0.0524	0.0038	8.372e-44	intronic	BCAS3
rs4890558	18	43188150	T	C	-0.0259	0.0044	4.091e-09	intronic	SLC14A2
rs3212201	20	43048685	A	G	0.0211	0.0038	2.283e-08	intronic	HNF4A
rs1407040	20	57472174	T	C	-0.0287	0.0039	1.396e-13	intronic	GNAS
rs35201382	20	62344694	T	C	-0.0201	0.0037	4.342e-08	intronic	ZGPAT
rs3810622	22	44338134	T	C	-0.021	0.0036	3.866e-09	intronic	PNPLA3
* P-values were determined using a two-sided test. Lead loci that passed the Bonferroni correction were considered significant (P ≤ 5E-08).

## Sheet: ST5
Supplementary Data 5. Genetic correlation between European and East Asian ancestry
Genetic impact correlation
	Val(obs)	SE	Z	P(Z)
h1^2	0.122814	0.023412	5.24581	1.56e-07
h2^2	0.140945	0.040618	3.46998	0.000520505
pgi	0.894517	0.117675	0.896385	0.370047
Genetic effect correlation
	Val(obs)	SE	Z	P(Z)
h1^2	0.115409	0.021871	5.27687	1.31e-07
h2^2	0.132295	0.036489	3.62563	0.000288262
pge	0.941616	0.079296	0.736286	0.461557

## Sheet: ST6
Supplementary Data 6. Set-specific lead loci by ancestry
SNP	Chromosome	Position	Effect allele	Reference allele	Effect (Cross ancestry)	Standard Error (Cross ancestry)	Effet allele frequency (Cross ancestry)	P-value* (Cross ancestry)	Effect (European ancestry)	Standard Error (European ancestry)	Effet allele frequency (European ancestry)	P-value* (European ancestry)	Effect (East Asian ancestry)	Standard Error (East Asian ancestry)	Effet allele frequency (East Asian ancestry)	P-value (East Asian ancestry)	Region	Associated Gene	Exonic variant function	Ancestry	Previously identification
rs2992756	1	18807339	T	C	0.0132	0.0023	0.4485	1.148e-08	0.0117	0.0027	0.4969	1.563e-05	0.0196	0.005	0.143	9.868e-05	upstream	KLHDC7A	-	Cross ancestry	previously unreported
rs469772	1	91530305	T	C	-0.0168	0.0028	0.193	1.051e-09	-0.0161	0.0035	0.1973	3.421e-06	-0.0162	0.0045	0.192	0.0003274	intergenic	ZNF644;HFM1	-	Cross ancestry
rs115353386	1	147817111	A	G	0.125	0.0177	0.9924	1.796e-12	-	-	-	-	-	-	-	-	intronic	NBPF19	-	Cross ancestry
rs1011848	1	162570375	A	G	-0.0154	0.0026	0.7646	5.673e-09	-0.015	0.0033	0.769	3.932e-06	-0.0126	0.0042	0.7691	0.002666	downstream	UAP1	-	Cross ancestry
rs4129858	1	183004334	A	G	-0.0131	0.0022	0.5727	2.728e-09	-0.0126	0.0027	0.5786	3.29e-06	-0.0109	0.0036	0.5414	0.002235	intronic	LAMC1	-	Cross ancestry	previously unreported
rs12566975	1	185091351	T	C	-0.0133	0.0023	0.4723	8.9e-09	-0.0126	0.0027	0.4815	3.29e-06	-0.0126	0.0036	0.4279	0.0004095	intronic	TRMT1L	-	Cross ancestry
rs2287084	2	36606102	T	G	0.0151	0.0026	0.2324	1.112e-08	0.0159	0.0035	0.1837	4.516e-06	0.0114	0.0038	0.3361	0.00253	intronic	CRIM1	-	Cross ancestry
rs6741951	2	58959112	A	G	0.0174	0.0025	0.272	6.467e-12	0.0165	0.003	0.291	5.357e-08	0.0089	0.0048	0.1631	0.06504	ncRNA_intronic	LINC01122	-	Cross ancestry
rs6708702	2	137074132	A	G	0.015	0.0025	0.4135	3.19e-09	0.0133	0.003	0.2983	1.164e-05	0.0172	0.0044	0.7949	9.416e-05	intergenic	CXCR4;THSD7B	-	Cross ancestry	previously unreported
rs12623489	2	240222564	A	T	-0.0195	0.0034	0.7494	1.12e-08	-0.0202	0.0055	0.9363	0.0002564	-0.0173	0.0037	0.6316	2.436e-06	intronic	HDAC4	-	Cross ancestry	previously unreported
rs6783264	3	16911706	T	G	0.0148	0.0025	0.2898	5.14e-09	0.0153	0.0029	0.3157	1.693e-07	0.0079	0.0051	0.1344	0.1242	intergenic	DAZL;PLCL2	-	Cross ancestry
rs13096863	3	64651920	A	G	-0.0147	0.0025	0.3025	6.51e-09	-0.0146	0.0029	0.3118	6.008e-07	-0.0135	0.004	0.2858	0.0007047	intronic	ADAMTS9	-	Cross ancestry	previously unreported
rs13100870	3	88099788	A	C	-0.0196	0.0034	0.1613	9.429e-09	-	-	-	-	-	-	-	-	intergenic	HTR1F;CGGBP1	-	Cross ancestry	previously unreported
rs7642977	3	193810750	T	C	0.0155	0.0025	0.4186	9.422e-10	0.0144	0.0029	0.307	8.541e-07	0.0159	0.004	0.6889	6.607e-05	intergenic	LINC02028;HES1	-	Cross ancestry
rs34221697	3	195635432	A	G	0.0463	0.0078	0.0281	3.201e-09	0.0428	0.0083	0.0286	2.892e-07			-	-	ncRNA_exonic	TNK2-AS1	-	Cross ancestry	previously unreported
rs4647939	4	1019312	A	G	0.015	0.0023	0.4351	8.845e-11	0.0144	0.0027	0.4671	1.058e-07	0.0118	0.0038	0.3368	0.001774	UTR3	FGFRL1	-	Cross ancestry	previously unreported
rs11940694	4	39414993	A	G	-0.0146	0.0023	0.4541	2.745e-10	-0.0135	0.0027	0.4002	6.224e-07	-0.0107	0.0037	0.5916	0.003554	intronic	KLB	-	Cross ancestry
rs11736427	4	48039902	A	T	-0.0137	0.0023	0.6399	3.153e-09	-0.0139	0.0027	0.6305	2.87e-07	-0.0111	0.0038	0.6728	0.00328	UTR3	NIPAL1	-	Cross ancestry
rs13111610	4	128068689	A	G	0.0128	0.0022	0.5002	6.211e-09	0.0136	0.0027	0.4571	5.139e-07	0.0079	0.0037	0.6355	0.03137	intergenic	MIR2054;INTU	-	Cross ancestry
rs539664	6	10523375	A	T	0.0268	0.0046	0.9247	6.885e-09	0.0257	0.0052	0.9233	7.74e-07	-	-	-	-	intronic	GCNT2	-	Cross ancestry
rs9395816	6	52637594	A	G	-0.0154	0.0026	0.3777	5.673e-09	-	-	-	-	-0.0228	0.0051	0.144	9.118e-06	intergenic	GSTA2;GSTA1	-	Cross ancestry	previously unreported
rs7766720	6	107172979	T	C	-0.0251	0.0037	0.8692	2.043e-11	-0.0239	0.0051	0.92	2.686e-06	-0.0223	0.0049	0.8245	6.055e-06	ncRNA_intronic	LINC02532	-	Cross ancestry
rs354532	6	111548813	T	C	0.0127	0.0023	0.5393	3.996e-08	0.013	0.0027	0.5372	1.59e-06	0.012	0.0036	0.5551	0.0007638	UTR3	SLC16A10	-	Cross ancestry
rs9488822	6	116312893	A	T	0.0145	0.0025	0.6779	1.04e-08	0.0149	0.0028	0.643	1.227e-07	0.0084	0.0049	0.8331	0.08833	intronic	FRK	-	Cross ancestry
rs9321307	6	131994475	A	C	0.0173	0.0031	0.2368	2.024e-08	0.014	0.0044	0.106	0.001623	0.0159	0.0038	0.3486	2.535e-05	intronic	ENPP3	-	Cross ancestry
rs12669187	7	30915478	A	G	0.0285	0.0047	0.1003	1.767e-09	0.0279	0.0075	0.0346	0.0001899	0.0209	0.0049	0.1604	2.231e-05	ncRNA_intronic	INMT-MINDY4	-	Cross ancestry
rs56200772	7	50743947	C	G	0.0275	0.0042	0.9175	5.004e-11	-	-	-	-	0.0215	0.008	0.945	0.006983	intronic	GRB10	-	Cross ancestry
rs6944634	7	75061769	C	G	-0.0181	0.0033	0.7841	4.3e-08	-0.0186	0.0035	0.7816	8.101e-08	-	-	-	-	intronic	POM121C	-	Cross ancestry
rs125124	7	130584684	C	G	0.0127	0.0023	0.6801	3.996e-08	0.0152	0.003	0.6988	5.429e-07	0.0056	0.0037	0.6192	0.1271	ncRNA_intronic	LINC-PINT	-	Cross ancestry	previously unreported
rs11781985	8	8589783	T	C	-0.017	0.0029	0.7966	2.908e-09	-0.014	0.0033	0.7778	1.653e-05	-0.0173	0.0067	0.9243	0.009947	intergenic	CLDN23;MFHAS1	-	Cross ancestry
rs11777810	8	87402480	T	C	-0.0149	0.0026	0.6315	1.731e-08	-	-	-	-	-0.0108	0.004	0.3944	0.006724	intronic	WWP1	-	Cross ancestry
rs10733313	9	16694774	A	G	0.0151	0.0028	0.3523	4.155e-08	0.0122	0.0035	0.1966	0.0004334	0.0156	0.0037	0.5787	2.135e-05	intronic	BNC2	-	Cross ancestry
rs4744712	9	71434707	A	C	-0.0122	0.0022	0.4018	3.049e-08	-0.0144	0.0028	0.3984	3.189e-07	-0.0051	0.0037	0.4064	0.1647	intronic	PIP5K1B	-	Cross ancestry
rs11142263	9	90973036	T	C	0.0206	0.0034	0.1261	1.604e-09	0.0179	0.0041	0.1323	1.375e-05	0.0186	0.0071	0.0661	0.009098	intergenic	SPATA31C2;SPIN1	-	Cross ancestry
rs12380852	9	139118673	T	C	-0.0181	0.0032	0.8456	1.453e-08	-0.019	0.0044	0.8875	1.892e-05	-0.0159	0.0042	0.775	0.0001503	exonic	QSOX2	synonymous SNV	Cross ancestry
rs10821944	10	63785089	T	G	-0.0143	0.0025	0.707	1.65e-08	-0.015	0.003	0.7277	7.631e-07	-0.0107	0.0038	0.6599	0.004593	intronic	ARID5B	-	Cross ancestry
rs17616958	10	82137461	A	G	-0.0234	0.004	0.8784	3.596e-09	-0.0221	0.0041	0.875	7.966e-08	-0.0223	0.0145	0.9844	0.1233	intergenic	DYDC2;PRXL2A	-	Cross ancestry	previously unreported
rs34869311	11	15769438	A	C	0.015	0.0025	0.2689	3.19e-09	0.0125	0.003	0.2866	3.781e-05	0.0202	0.0043	0.2173	2.625e-06	intergenic	LOC102724957;SOX6	-	Cross ancestry	previously unreported
rs529343	11	77843719	A	T	0.0159	0.0029	0.2173	2.815e-08	0.0159	0.0038	0.1529	2.753e-05	0.0134	0.0039	0.2991	0.0005533	intronic	ALG8	-	Cross ancestry	previously unreported
rs12798851	11	118135973	T	G	0.0224	0.0036	0.8717	7.13e-10	0.0205	0.004	0.8664	3.157e-07	0.0178	0.0106	0.9692	0.09284	upstream	MPZL2	-	Cross ancestry
rs10771025	12	23906232	C	G	0.0147	0.0026	0.2652	2.678e-08	0.015	0.003	0.2876	7.631e-07	0.0172	0.0046	0.1854	0.0001933	intronic	SOX5	-	Cross ancestry
rs12422756	12	93789526	T	C	0.0185	0.0031	0.1498	1.985e-09	0.0177	0.0041	0.1228	1.714e-05	0.0145	0.0045	0.1995	0.001302	ncRNA_intronic	NUDT4P2	-	Cross ancestry	previously unreported
rs112533663	13	40767072	A	G	0.0199	0.003	0.8298	2.201e-11	0.0173	0.0035	0.8131	6.041e-07	0.0163	0.0059	0.899	0.00551	intergenic	LINC00332;LINC00548	-	Cross ancestry	previously unreported
rs73176948	13	41611271	A	G	-0.0286	0.005	0.9285	7.897e-09	-0.0288	0.0053	0.9266	5.799e-08	-	-	-	-	intronic	ELF1	-	Cross ancestry	previously unreported
rs2215590	14	73297741	T	C	-0.0141	0.0024	0.319	5.911e-09	-0.0164	0.0031	0.2513	1.793e-07	-0.0079	0.0036	0.4684	0.02671	intronic	DPF3	-	Cross ancestry
rs1043542	14	93407062	A	G	-0.0139	0.0025	0.3371	4.082e-08	-0.0123	0.0029	0.3802	2.614e-05	-0.0173	0.0048	0.1564	0.0003354	UTR3	ITPK1	-	Cross ancestry
rs345745	15	33341985	T	C	-0.014	0.0025	0.3568	3.262e-08	-0.0165	0.0031	0.2485	1.509e-07	-0.0089	0.0036	0.5741	0.01255	intronic	FMN1	-	Cross ancestry
rs55954168	16	24949543	C	G	0.0281	0.0048	0.062	6.687e-09	0.0281	0.0054	0.0679	2.135e-07	0.017	0.0111	0.0284	0.1262	intronic	ARHGAP17	-	Cross ancestry
rs4790814	17	1622177	A	G	0.0151	0.0024	0.5622	4.606e-10	0.0149	0.0028	0.5187	1.227e-07	0.0109	0.0039	0.7149	0.004966	intronic	WDR81	-	Cross ancestry
rs2855818	17	42290015	A	G	0.0178	0.0026	0.3748	1.65e-11	0.0174	0.0033	0.2398	8.636e-08	0.0164	0.0037	0.6178	7.886e-06	intronic	UBTF	-	Cross ancestry
rs11655657	17	47461511	A	G	0.0167	0.0026	0.7197	2.651e-10	0.0165	0.0031	0.7059	1.509e-07	0.0153	0.0044	0.7799	0.0005132	intergenic	LOC102724596;PHB	-	Cross ancestry
rs1292067	17	57930646	T	G	0.0151	0.0023	0.4159	6.634e-11	0.013	0.0028	0.3759	3.932e-06	0.0154	0.0036	0.4891	1.566e-05	intergenic	VMP1;TUBD1	-	Cross ancestry
rs1785417	18	5599479	T	C	0.0138	0.0023	0.5708	2.422e-09	0.013	0.0027	0.5168	1.59e-06	0.0152	0.0043	0.7804	0.0004074	intronic	EPB41L3	-	Cross ancestry
rs16942751	18	24393213	A	C	0.02	0.0035	0.1815	1.389e-08	0.0201	0.0049	0.0909	3.745e-05	0.0171	0.004	0.2836	1.778e-05	intergenic	PCAT18;AQP4	-	Cross ancestry
rs1518149	18	40732054	T	C	-0.0123	0.0022	0.4269	2.351e-08	-0.0137	0.0028	0.3754	1.154e-06	-0.0049	0.0036	0.5833	0.1694	intergenic	RIT2;SYT4	-	Cross ancestry	previously unreported
rs2240751	19	3548231	A	G	0.0412	0.0056	0.692	2.218e-13	-	-	-	-	-	-	-	-	exonic	MFSD12	synonymous SNV	Cross ancestry
rs2041200	22	30709531	C	G	0.0189	0.0032	0.8129	3.27e-09	-	-	-	-	0.0081	0.0057	0.8617	0.1526	intronic	TBC1D10A	-	Cross ancestry
rs8141134	22	42584071	A	G	-0.0153	0.0026	0.2372	7.111e-09	-0.0136	0.0031	0.255	1.501e-05	-0.0122	0.0047	0.1813	0.00973	intronic	TCF20	-	Cross ancestry
rs6661091	1	82947676	A	C	-0.0155	0.0028	0.3736	3.746e-08	-0.0155	0.0028	0.3407	3.746e-08	-0.0043	0.0036	0.4494	0.2278	intergenic	ADGRL2;LINC01362	-	European ancestry
rs4082052	6	50947295	T	C	-0.0174	0.0028	0.6786	6.537e-10	-0.0174	0.0028	0.6533	6.537e-10	0.001	0.0041	0.7482	0.8068	intergenic	TFAP2B;PKHD1	-	European ancestry
rs316008	6	160676376	T	G	-0.018	0.0031	0.7734	1.011e-08	-0.018	0.0031	0.7591	1.011e-08	0.0014	0.0055	0.8791	0.7974	intronic	SLC22A2	-	European ancestry
rs6477754	9	113051296	T	C	0.0197	0.0036	0.8097	3.589e-08	0.0197	0.0036	0.816	3.589e-08	-	-	-	-	intergenic	TXN;TXNDC8	-	European ancestry
rs471341	10	69828210	T	C	0.0159	0.0028	0.4506	1.657e-08	0.0159	0.0028	0.3518	1.657e-08	-0.0013	0.0047	0.8266	0.7829	UTR3	HERC4	-	European ancestry
rs76895963	12	4384844	T	G	0.0684	0.0125	0.9865	4.025e-08	0.0684	0.0125	0.984	4.025e-08	-	-	-	-	ncRNA_intronic	CCND2-AS1	-	European ancestry
rs444393	17	56709222	A	G	-0.016	0.0029	0.6772	4.512e-08	-0.016	0.0029	0.6729	4.512e-08	-	-	-	-	intronic	TEX14	-	European ancestry
rs4715491	6	54764320	A	G	-0.0258	0.0043	0.7779	1.966e-09	-0.0024	0.0034	0.7758	0.4749	-0.0258	0.0043	0.7782	1.966e-09	intronic	FAM83B	-	East Asian ancestry
* P-values were determined using a two-sided test. Set-specific lead loci that passed the Bonferroni correction were considered significant (P ≤ 5E-08).

## Sheet: ST7
Supplementary Data 7. Genetic heritability of European and East Asian ancestry
	European Ancestry	East Asian Ancestry
SNPs	1135487	1009303
intercept	0.6774 (0.0124)	0.8235 (0.0109)
lambda GC	1.1333	1.0135
h2	0.0874 (0.011)	0.1187 (0.0319)
mean chi^	2.1732	1.5457

## Sheet: ST8
Supplementary Data 8. Significant results of tissue enrichment analysis (FDR < 0.05)
Name	MeSH first level term	MeSH second level term	Nominal P-value*	False discovery rate**	Ancestry
Hepatocytes	Cells	Epithelial Cells	6.52e-06	<0.01	Cross-Ancestry
Adipocytes	Cells	Connective Tissue Cells	0.00167	<0.05	Cross-Ancestry
Epithelial Cells	Cells	Epithelial Cells	0.00388	<0.05	Cross-Ancestry
Liver	Digestive System	Liver	3.52e-06	<0.01	Cross-Ancestry
Pancreas	Digestive System	Pancreas	5.88e-05	<0.01	Cross-Ancestry
Ileum	Digestive System	Gastrointestinal Tract	0.000165	<0.01	Cross-Ancestry
Colon Sigmoid	Digestive System	Gastrointestinal Tract	0.000234	<0.01	Cross-Ancestry
Colon	Digestive System	Gastrointestinal Tract	0.000282	<0.01	Cross-Ancestry
Lower Gastrointestinal Tract	Digestive System	Gastrointestinal Tract	0.000306	<0.01	Cross-Ancestry
Intestines	Digestive System	Gastrointestinal Tract	0.000355	<0.01	Cross-Ancestry
Intestine Large	Digestive System	Gastrointestinal Tract	0.000435	<0.01	Cross-Ancestry
Gastrointestinal Tract	Digestive System	Gastrointestinal Tract	0.0005	<0.01	Cross-Ancestry
Intestine Small	Digestive System	Gastrointestinal Tract	0.0014	<0.05	Cross-Ancestry
Islets of Langerhans	Digestive System	Pancreas	0.00366	<0.05	Cross-Ancestry
Cecum	Digestive System	Gastrointestinal Tract	0.00412	<0.05	Cross-Ancestry
Intestinal Mucosa	Digestive System	Gastrointestinal Tract	0.00471	<0.05	Cross-Ancestry
Upper Gastrointestinal Tract	Digestive System	Gastrointestinal Tract	0.00816	<0.05	Cross-Ancestry
Endocrine Glands	Endocrine System	Endocrine Glands	6.21e-07	<0.01	Cross-Ancestry
Gonads	Endocrine System	Endocrine Glands	2.69e-06	<0.01	Cross-Ancestry
Adrenal Cortex	Endocrine System	Endocrine Glands	0.00374	<0.05	Cross-Ancestry
Adrenal Glands	Endocrine System	Endocrine Glands	0.00786	<0.05	Cross-Ancestry
Cartilage	Musculoskeletal System	Cartilage	8.5e-05	<0.01	Cross-Ancestry
Lung	Respiratory System	Lung	0.00229	<0.05	Cross-Ancestry
Membranes	Tissues	Membranes	2.25e-05	<0.01	Cross-Ancestry
Mucous Membrane	Tissues	Membranes	0.000178	<0.01	Cross-Ancestry
Exocrine Glands	Tissues	Exocrine Glands	0.00147	<0.05	Cross-Ancestry
Prostate	Tissues	Exocrine Glands	0.00184	<0.05	Cross-Ancestry
Epithelium	Tissues	Epithelium	0.00464	<0.05	Cross-Ancestry
Urinary Tract	Urogenital System	Urinary Tract	1.43e-10	<0.01	Cross-Ancestry
Kidney	Urogenital System	Urinary Tract	2e-10	<0.01	Cross-Ancestry
Genitalia Female	Urogenital System	Genitalia	3.31e-07	<0.01	Cross-Ancestry
Genitalia	Urogenital System	Genitalia	3.72e-07	<0.01	Cross-Ancestry
Ovary	Urogenital System	Genitalia	8.09e-07	<0.01	Cross-Ancestry
Adnexa Uteri	Urogenital System	Genitalia	8.59e-07	<0.01	Cross-Ancestry
Fallopian Tubes	Urogenital System	Genitalia	9.09e-07	<0.01	Cross-Ancestry
Kidney Cortex	Urogenital System	Urinary Tract	1.1e-06	<0.01	Cross-Ancestry
Uterus	Urogenital System	Genitalia	5.35e-05	<0.01	Cross-Ancestry
Endometrium	Urogenital System	Genitalia	7e-05	<0.01	Cross-Ancestry
Genitalia Male	Urogenital System	Genitalia	0.00515	<0.05	Cross-Ancestry
Cervix Uteri	Urogenital System	Genitalia	0.00538	<0.05	Cross-Ancestry
Heart Valves	Cardiovascular System	Heart	0.00101	<0.05	European Ancestry
Aortic Valve	Cardiovascular System	Heart	0.00101	<0.05	European Ancestry
Arteries	Cardiovascular System	Blood Vessels	0.00173	<0.05	European Ancestry
Hepatocytes	Cells	Epithelial Cells	4.43e-05	<0.01	European Ancestry
Adipocytes	Cells	Connective Tissue Cells	0.0027	<0.05	European Ancestry
Liver	Digestive System	Liver	1.88e-05	<0.01	European Ancestry
Pancreas	Digestive System	Pancreas	0.00024	<0.01	European Ancestry
Ileum	Digestive System	Gastrointestinal Tract	0.00132	<0.05	European Ancestry
Colon Sigmoid	Digestive System	Gastrointestinal Tract	0.0015	<0.05	European Ancestry
Islets of Langerhans	Digestive System	Pancreas	0.00388	<0.05	European Ancestry
Colon	Digestive System	Gastrointestinal Tract	0.00448	<0.05	European Ancestry
Lower Gastrointestinal Tract	Digestive System	Gastrointestinal Tract	0.00477	<0.05	European Ancestry
Intestine Large	Digestive System	Gastrointestinal Tract	0.00608	<0.05	European Ancestry
Intestines	Digestive System	Gastrointestinal Tract	0.00802	<0.05	European Ancestry
Endocrine Glands	Endocrine System	Endocrine Glands	3.67e-05	<0.01	European Ancestry
Gonads	Endocrine System	Endocrine Glands	9.16e-05	<0.01	European Ancestry
Cartilage	Musculoskeletal System	Cartilage	0.00238	<0.05	European Ancestry
Synovial Membrane	Musculoskeletal System	Skeleton	0.0085	<0.05	European Ancestry
Joint Capsule	Musculoskeletal System	Skeleton	0.0085	<0.05	European Ancestry
Joints	Musculoskeletal System	Skeleton	0.0085	<0.05	European Ancestry
Lung	Respiratory System	Lung	0.00129	<0.05	European Ancestry
Exocrine Glands	Tissues	Exocrine Glands	0.000699	<0.01	European Ancestry
Prostate	Tissues	Exocrine Glands	0.000803	<0.01	European Ancestry
Membranes	Tissues	Membranes	0.00142	<0.05	European Ancestry
Mucous Membrane	Tissues	Membranes	0.00723	<0.05	European Ancestry
Urinary Tract	Urogenital System	Urinary Tract	4.45e-09	<0.01	European Ancestry
Kidney	Urogenital System	Urinary Tract	5.89e-09	<0.01	European Ancestry
Kidney Cortex	Urogenital System	Urinary Tract	1.56e-06	<0.01	European Ancestry
Genitalia	Urogenital System	Genitalia	1.92e-05	<0.01	European Ancestry
Fallopian Tubes	Urogenital System	Genitalia	2.33e-05	<0.01	European Ancestry
Genitalia Female	Urogenital System	Genitalia	3.21e-05	<0.01	European Ancestry
Ovary	Urogenital System	Genitalia	3.38e-05	<0.01	European Ancestry
Adnexa Uteri	Urogenital System	Genitalia	3.52e-05	<0.01	European Ancestry
Uterus	Urogenital System	Genitalia	0.00137	<0.05	European Ancestry
Genitalia Male	Urogenital System	Genitalia	0.00194	<0.05	European Ancestry
Endometrium	Urogenital System	Genitalia	0.00322	<0.05	European Ancestry
Epithelial Cells	Cells	Epithelial Cells	0.000234	<0.05	East Asian Ancestry
Hepatocytes	Cells	Epithelial Cells	0.000262	<0.05	East Asian Ancestry
Endocrine Cells	Cells	Endocrine Cells	0.01	<0.05	East Asian Ancestry
Ileum	Digestive System	Gastrointestinal Tract	1.07e-05	<0.01	East Asian Ancestry
Intestine Small	Digestive System	Gastrointestinal Tract	0.000267	<0.05	East Asian Ancestry
Liver	Digestive System	Liver	0.000486	<0.05	East Asian Ancestry
Salivary Glands	Digestive System	Gastrointestinal Tract	0.00151	<0.05	East Asian Ancestry
Parotid Gland	Digestive System	Gastrointestinal Tract	0.00154	<0.05	East Asian Ancestry
Intestines	Digestive System	Gastrointestinal Tract	0.00163	<0.05	East Asian Ancestry
Gastrointestinal Tract	Digestive System	Gastrointestinal Tract	0.00179	<0.05	East Asian Ancestry
Intestinal Mucosa	Digestive System	Gastrointestinal Tract	0.00208	<0.05	East Asian Ancestry
Lower Gastrointestinal Tract	Digestive System	Gastrointestinal Tract	0.00285	<0.05	East Asian Ancestry
Colon Sigmoid	Digestive System	Gastrointestinal Tract	0.00321	<0.05	East Asian Ancestry
Colon	Digestive System	Gastrointestinal Tract	0.00367	<0.05	East Asian Ancestry
Pancreas	Digestive System	Pancreas	0.00397	<0.05	East Asian Ancestry
Intestine Large	Digestive System	Gastrointestinal Tract	0.00448	<0.05	East Asian Ancestry
Stomach	Digestive System	Gastrointestinal Tract	0.00524	<0.05	East Asian Ancestry
Upper Gastrointestinal Tract	Digestive System	Gastrointestinal Tract	0.00755	<0.05	East Asian Ancestry
Adrenal Cortex	Endocrine System	Endocrine Glands	0.000918	<0.05	East Asian Ancestry
Adrenal Glands	Endocrine System	Endocrine Glands	0.00193	<0.05	East Asian Ancestry
Fetal Blood	Hemic and Immune Systems	Blood	0.00931	<0.05	East Asian Ancestry
Nasal Mucosa	Respiratory System	Nose	0.00365	<0.05	East Asian Ancestry
Nose	Sense Organs	Nose	0.00365	<0.05	East Asian Ancestry
Membranes	Tissues	Membranes	0.000276	<0.05	East Asian Ancestry
Mucous Membrane	Tissues	Membranes	0.000283	<0.05	East Asian Ancestry
Epithelium	Tissues	Epithelium	0.0027	<0.05	East Asian Ancestry
Respiratory Mucosa	Tissues	Membranes	0.00365	<0.05	East Asian Ancestry
Urinary Tract	Urogenital System	Urinary Tract	0.000254	<0.05	East Asian Ancestry
Kidney	Urogenital System	Urinary Tract	0.000302	<0.05	East Asian Ancestry
* P-values were determined using a two-sided test.
** Significant results that passed the FDR correction (FDR P ≤ 0.05).

## Sheet: ST9
Supplementary Data 9. Significant results of gene set enrichment analysis (FDR < 0.25)
Database	Pathway	Z-score	P-value*	Q-value**	Ancestry
REACTOME	Meiotic recombination	8.77739	0	0	Cross-Ancestry
REACTOME	Amyloids	8.69697	0	0	Cross-Ancestry
REACTOME	RNA Pol I promoter opening	8.5849	0	0	Cross-Ancestry
REACTOME	RNA Pol I RNA Pol III and mitochondrial transcription	8.5791	0	0	Cross-Ancestry
REACTOME	Meiosis	8.22696	0	0	Cross-Ancestry
REACTOME	RNA Pol I transcription	8.10487	0	0	Cross-Ancestry
REACTOME	Transcription	7.89858	2.22045e-15	4.47261e-14	Cross-Ancestry
KEGG	Systemic lupus erythematosus	7.21816	2.62901e-13	4.63363e-12	Cross-Ancestry
REACTOME	Packaging of telomere ends	7.08388	7.01772e-13	1.09944e-11	Cross-Ancestry
REACTOME	Deposition of new cenpa containing nucleosomes at the centromere	6.98982	1.37718e-12	1.94182e-11	Cross-Ancestry
REACTOME	Telomere maintenance	6.76121	6.84253e-12	8.77087e-11	Cross-Ancestry
REACTOME	Meiotic synapsis	6.68474	1.15678e-11	1.35922e-10	Cross-Ancestry
REACTOME	Chromosome maintenance	6.11308	4.88625e-10	5.2997e-09	Cross-Ancestry
REACTOME	Cell cycle	3.93157	4.21958e-05	0.000424972	Cross-Ancestry
REACTOME	Factors involved in megakaryocyte development and platelet production	3.0099	0.00130666	0.0122826	Cross-Ancestry
KEGG	ECM receptor interaction	2.63057	0.00426213	0.03756	Cross-Ancestry
REACTOME	Hemostasis	2.60657	0.00457276	0.037927	Cross-Ancestry
NABA	ECM glycoproteins	2.56349	0.00518123	0.0405863	Cross-Ancestry
REACTOME	Generic transcription pathway	2.3424	0.00958021	0.0710952	Cross-Ancestry
REACTOME	SLC mediated transmembrane transport	2.15683	0.0155093	0.109341	Cross-Ancestry
REACTOME	Transmembrane transport of small molecules	2.13326	0.0164519	0.110463	Cross-Ancestry
KEGG	Focal adhesion	2.10095	0.0178228	0.114228	Cross-Ancestry
REACTOME	Platelet activation signaling and aggregation	1.95791	0.02512	0.153996	Cross-Ancestry
REACTOME	Transport of glucose and other sugars bile salts and organic	1.80818	0.0352896	0.207326	Cross-Ancestry
KEGG	TGF beta signaling pathway	1.75884	0.0393028	0.221668	Cross-Ancestry
REACTOME	RNA Pol I RNA Pol III and mitochondrial transcription	8.34022	0	0	European
REACTOME	RNA Pol I promoter opening	8.22428	0	0	European
REACTOME	Meiotic recombination	8.19545	0	0	European
REACTOME	Transcription	8.16215	0	0	European
REACTOME	Amyloids	8.11011	0	0	European
REACTOME	Meiosis	8.00184	0	0	European
REACTOME	RNA Pol I transcription	7.83014	1.88738e-15	2.75018e-14	European
KEGG	Systemic lupus erythematosus	7.82086	2.22045e-15	2.83107e-14	European
REACTOME	Packaging of telomere ends	6.92199	2.22716e-12	2.52412e-11	European
REACTOME	Deposition of new cenpa containing nucleosomes at the centromere	6.74987	7.39747e-12	7.54542e-11	European
REACTOME	Meiotic synapsis	6.69915	1.04809e-11	9.7187e-11	European
REACTOME	Telomere maintenance	6.53069	3.2733e-11	2.7823e-10	European
REACTOME	Chromosome maintenance	6.17186	3.37452e-10	2.6477e-09	European
REACTOME	Cell cycle	3.95202	3.87471e-05	0.0002823	European
NABA	ECM glycoproteins	3.35314	0.000399495	0.00271656	European
NABA	Core matrisome	2.93334	0.0016767	0.0106889	European
REACTOME	Factors involved in megakaryocyte development and platelet production	2.32319	0.0100844	0.0605062	European
REACTOME	Hemostasis	1.91286	0.0278828	0.158002	European
REACTOME	Transport of glucose and other sugars bile salts and organic	1.90556	0.0283534	0.158002	European
REACTOME	SLC mediated transmembrane transport	1.90183	0.0285969	0.158002	European
REACTOME	Generic transcription pathway	1.74331	0.0406397	0.197393	European
KEGG	TGF beta signaling pathway	1.61511	0.0531433	0.246392	European
REACTOME	SLC mediated transmembrane transport	3.12451	0.000890515	0.0302775	East Asian
REACTOME	Transmembrane transport of small molecules	3.07231	0.00106205	0.0302775	East Asian
KEGG	MAPK signaling pathway	2.19559	0.0140607	0.159354	East Asian
* P-values were determined using a two-sided test.
** Q-values is FDR adjusted P-value. Significant results that passed the FDR correction (FDR ≤ 0.05).

[truncated: 19 more sheets: ST10, ST11, ST12, ST13, ST14, ST15, ST16, ST17, ST18, ST19, ST20, ST21, ST22, ST23, ST24, ST25, ST26, ST27, ST28]
